# Supplementary material for: iVikodak—A Platform and Standard Workflow for Inferring, Analyzing, Comparing, and Visualizing the Functional Potential of Microbial Communities
Source: Front Microbiol. 2019 Jan 14;9:3336. doi: 10.3389/fmicb.2018.03336 (PMC6339920; doi:10.3389/fmicb.2018.03336)
Supplement: Supplementary file 8 [file Data_Sheet_8.zip]

Archive with 24 entries (17 files):
- Supplementary_Archive/
- Supplementary_Archive/Supplementary_file_8/
- Supplementary_Archive/Supplementary_file_8/AbundanceData/
- Supplementary_Archive/Supplementary_file_8/AbundanceData/Genera.T1diabetes.Data.txt
- Supplementary_Archive/Supplementary_file_8/AbundanceData/Nematode_Soil_abundance.txt
- Supplementary_Archive/Supplementary_file_8/AbundanceData/Periodontitis.input.txt
- Supplementary_Archive/Supplementary_file_8/AbundanceData/Psoriasis_Abundance_Data.txt
- Supplementary_Archive/Supplementary_file_8/MetaData/
- Supplementary_Archive/Supplementary_file_8/MetaData/Nematode_Soil_Metadata.txt
- Supplementary_Archive/Supplementary_file_8/MetaData/Periodontitis.MetaData.txt
- Supplementary_Archive/Supplementary_file_8/MetaData/Psoriasis_Metadata.txt
- Supplementary_Archive/Supplementary_file_8/MetaData/T1diabetes.Metadata.txt
- Supplementary_Archive/Supplementary_file_8/Python.For.Top.Core.Computation/
- Supplementary_Archive/Supplementary_file_8/Python.For.Top.Core.Computation/CoreTa.iVi.py
- Supplementary_Archive/Supplementary_file_8/Python.For.Top.Core.Computation/README.txt
- Supplementary_Archive/Supplementary_file_8/Python.For.Top.Core.Computation/Sample.inputfilename.txt
- Supplementary_Archive/Supplementary_file_8/Python.For.Top.Core.Computation/Sample.metafile.txt
- Supplementary_Archive/Supplementary_file_8/iVikodak.ggplotr/
- Supplementary_Archive/Supplementary_file_8/iVikodak.ggplotr/Top_and_Core_Visualizations/
- Supplementary_Archive/Supplementary_file_8/iVikodak.ggplotr/Top_and_Core_Visualizations/Reademe.txt
- Supplementary_Archive/Supplementary_file_8/iVikodak.ggplotr/Top_and_Core_Visualizations/Sample.txt
- Supplementary_Archive/Supplementary_file_8/iVikodak.ggplotr/Top_and_Core_Visualizations/barindi.r
- Supplementary_Archive/Supplementary_file_8/iVikodak.ggplotr/Top_and_Core_Visualizations/box.r
- Supplementary_Archive/Supplementary_file_8/iVikodak.ggplotr/Top_and_Core_Visualizations/iVikographics.sh
