# Supplementary material for: iVikodak—A Platform and Standard Workflow for Inferring, Analyzing, Comparing, and Visualizing the Functional Potential of Microbial Communities
Source: Front Microbiol. 2019 Jan 14;9:3336. doi: 10.3389/fmicb.2018.03336 (PMC6339920; doi:10.3389/fmicb.2018.03336)
Supplement: Supplementary file 8 [file Data_Sheet_8.zip › Supplementary_Archive/Supplementary_file_8/AbundanceData/Genera.T1diabetes.Data.txt]

Genera	Sample.M6	Sample.M7	Sample.A10	Sample.A1	Sample.C12	Sample.A8	Sample.C4	Sample.M10	Sample.C10	Sample.C7	Sample.A4	Sample.A9	Sample.M5	Sample.A15	Sample.M4	Sample.C6	Sample.C11	Sample.C9	Sample.M3	Sample.A5	Sample.A18	Sample.A2	Sample.M9	Sample.A16	Sample.C3	Sample.A6	Sample.A7	Sample.M1	Sample.A17
Acholeplasma	0	0	0	38	0	0	1	0	0	0	0	0	0	0	0	0	0	0	0	0	88	0	0	0	0	0	0	0	0
Acidaminococcus	0	0	0	0	166	0	0	84	144	2	15	0	0	19	0	0	1	10	0	4	0	0	3	0	154	0	2	0	10
Actinomyces	0	0	0	0	0	0	0	0	0	1	0	0	0	0	0	0	0	0	0	0	0	0	0	0	0	0	0	1	0
Akkermansia	1	0	0	0	0	0	0	2	0	0	0	6	0	0	0	0	0	0	0	11	0	0	0	0	0	0	0	0	0
Alistipes	493	542	46	251	26	74	76	770	35	222	48	29	216	110	0	437	6	36	589	711	1272	9	545	51	3	111	25	0	353
Anaerobiospirillum	0	0	0	0	9	0	0	0	0	164	0	0	0	0	0	0	0	0	0	0	0	0	0	0	0	0	0	0	0
Anaerofilum	0	0	4	5	0	0	8	0	0	4	0	0	0	4	0	0	0	7	2	1	0	1	3	5	4	5	8	0	0
Anaeroplasma	0	0	0	0	0	0	0	0	0	0	0	0	0	0	0	0	0	0	0	0	0	0	0	0	0	0	0	0	214
Anaerostipes	1	8	1	2	0	0	1	6	0	0	0	2	1	0	0	0	0	0	19	12	16	1	3	1	2	7	0	0	2
Anaerovorax	0	0	2	2	0	0	0	1	0	1	0	0	5	3	0	0	0	3	4	27	3	1	1	7	0	2	1	0	0
Asteroleplasma	0	0	0	31	0	0	38	0	0	0	5	0	6	0	0	0	0	1	11	137	0	0	26	0	0	0	6	0	0
Bacteroides	3295	6076	2530	1192	98	3740	426	6340	837	1453	181	2396	1559	398	873	847	207	386	2333	1557	1838	24	4432	403	345	506	558	3375	2469
Barnesiella	0	144	241	36	5	0	260	104	60	26	44	0	83	26	0	58	12	107	258	97	0	13	116	148	26	1	4	0	0
Bifidobacterium	2	0	0	1	0	0	0	1	0	0	0	0	3	0	1	1	0	0	1	4	0	1	1	1	0	0	0	0	0
Bilophila	1	0	0	0	0	1	0	0	0	0	0	0	1	1	0	2	0	0	0	1	0	0	2	0	0	0	0	0	0
Blautia	5	2	21	8	2	34	18	7	5	4	14	17	12	0	15	8	1	19	58	15	6	1	1	14	4	21	4	1	8
Buttiauxella	0	0	0	0	0	0	0	0	0	0	0	0	0	0	0	0	0	1	0	1	0	0	0	0	0	0	0	0	0
Butyricicoccus	10	1	6	0	1	15	1	1	8	2	2	1	18	3	17	0	12	7	11	5	1	3	0	5	3	6	2	0	0
Butyricimonas	0	0	0	55	11	15	2	82	23	80	14	0	21	12	0	0	0	35	23	141	0	2	13	16	1	6	4	0	8
Catenibacterium	0	0	0	0	1	0	0	0	0	0	0	0	0	1	0	0	0	0	0	0	0	11	0	4	0	0	0	0	0
Clostridium_III	0	0	0	2	4	0	3	14	0	0	0	0	0	0	0	0	0	7	6	0	0	1	0	1	0	0	0	0	0
Clostridium_IV	13	4	9	2	1	3	2	10	0	6	1	1	3	13	0	2	0	3	28	14	55	2	2	21	0	11	12	3	11
Clostridium_sensu_stricto	0	1	1	6	0	0	17	1	5	0	0	0	0	7	0	0	4	1	5	2	0	0	8	0	28	12	5	13	20
Clostridium_XI	1	2	4	1	0	0	0	0	13	0	0	0	0	2	0	0	54	1	0	6	1	0	0	1	1	7	14	1	5
Clostridium_XlVa	39	8	30	11	1	63	10	14	11	15	4	2	32	5	21	13	4	11	183	51	20	6	6	23	12	19	23	2	14
Clostridium_XlVb	5	5	11	2	23	18	5	15	19	11	7	6	37	1	0	7	3	5	14	12	11	1	0	4	7	14	4	0	5
Clostridium_XVIII	2	2	33	1	0	31	3	13	0	5	0	9	2	0	2	5	0	0	31	9	21	0	2	0	5	23	2	0	0
Comamonas	0	0	0	0	0	0	0	0	0	0	0	0	0	0	0	0	0	46	0	0	0	0	0	0	0	0	3	0	0
Coprobacillus	0	3	40	7	0	0	7	0	0	0	9	0	0	7	0	0	0	9	6	73	5	8	0	8	6	45	12	0	0
Coprococcus	96	21	92	21	1	5	7	18	4	11	85	5	26	64	111	5	14	24	54	41	32	13	13	49	18	127	19	0	135
Dehalobacter	0	0	0	0	0	0	0	0	0	0	0	0	0	0	0	0	0	0	56	6	0	0	0	0	0	0	0	0	16
Desulfovibrio	0	0	0	1	0	0	1	2	4	2	0	0	3	0	0	0	0	0	1	0	0	1	0	1	0	2	0	0	0
Dialister	4	160	0	1	23	214	0	1	253	1	132	0	210	1	549	8	157	234	1	9	0	180	3	1	312	62	64	0	75
Dorea	2	3	1	0	8	0	2	12	2	1	0	0	2	10	4	4	7	7	22	18	6	3	0	19	8	2	1	0	1
Elusimicrobium	0	0	0	0	0	0	0	0	0	47	0	0	0	147	0	0	0	0	0	0	0	0	0	0	0	0	0	0	0
Enterococcus	0	0	0	0	0	1	0	2	0	0	0	0	0	0	0	0	5	0	0	0	0	0	0	2	0	0	1	8	0
Erysipelotrichaceae_incertae_sedis	1	16	1	10	5	20	4	2	0	18	0	3	3	10	3	1	0	3	1	46	5	10	1	28	0	6	1	0	0
Ethanoligenens	0	0	0	0	1	0	2	216	0	6	10	0	19	14	0	2	0	18	0	105	2	14	0	11	1	4	0	0	2
Eubacterium	0	0	0	0	0	4	0	0	0	0	1	0	0	0	0	0	0	1	0	1	1	0	0	0	0	1	0	0	0
Faecalibacterium	234	356	635	59	11	357	308	306	21	120	153	215	239	127	19	185	72	359	933	815	132	59	69	72	29	372	533	0	331
Flavonifractor	11	1	3	0	0	3	2	1	4	1	0	6	1	2	1	3	1	1	5	5	2	1	1	3	1	3	2	0	1
Fusobacterium	4	0	0	0	0	171	33	0	1	3	0	0	16	0	0	0	0	1	0	0	0	0	0	0	0	0	0	0	0
Gemella	0	0	0	0	0	0	0	0	0	1	0	0	0	0	0	0	0	1	0	0	0	0	0	0	0	0	0	0	0
Gemmiger	0	1	0	0	0	1	0	0	0	0	1	0	0	0	3	0	0	1	1	0	0	0	0	1	0	0	0	0	0
Haemophilus	0	2	2	1	0	0	0	5	2	0	0	0	0	0	0	0	0	8	0	2	3	0	9	1	0	3	11	18	6
Holdemania	0	0	0	0	0	0	0	0	0	0	0	0	0	0	0	0	0	0	0	0	0	0	0	3	0	0	0	0	0
Kluyvera	0	0	0	0	0	3	0	0	0	0	0	0	0	0	0	0	0	0	0	0	0	0	0	0	0	0	0	0	0
Kosakonia	0	0	0	0	0	0	0	0	0	0	0	0	0	0	2	0	0	0	0	0	0	0	0	0	0	0	0	0	0
Lachnospiracea_incertae_sedis	79	234	304	259	7	0	228	243	33	74	78	37	71	505	107	114	205	67	742	142	286	33	150	265	45	162	117	0	99
Lactobacillus	0	0	0	0	0	0	0	0	0	0	0	0	0	0	576	0	0	0	0	0	0	0	0	0	0	0	0	3	0
Lactococcus	0	0	0	1	0	0	0	1	0	0	0	0	2	0	1	0	8	0	0	0	0	0	1	14	0	1	0	0	0
Megamonas	54	0	0	2	27	0	219	0	119	0	0	0	0	0	0	0	30	0	0	16	0	0	0	0	0	0	0	0	0
Megasphaera	0	0	0	0	0	0	0	0	0	3	0	0	0	19	143	0	3	18	0	11	0	11	0	38	0	0	0	0	0
Mitsuokella	0	0	0	0	7	0	0	3	40	66	0	0	0	79	0	0	0	2	0	54	0	86	0	157	244	0	58	0	0
Odoribacter	195	231	0	13	18	14	9	196	2	49	13	31	32	51	0	22	1	13	51	83	128	0	68	7	7	51	4	0	99
Oscillibacter	81	77	23	218	41	37	85	219	38	114	56	75	316	299	66	138	26	217	235	395	124	133	62	206	40	139	60	0	215
Oxalobacter	0	0	0	0	0	1	0	0	0	1	0	0	0	0	0	0	0	2	0	3	0	0	0	1	0	0	0	0	0
Parabacteroides	109	331	182	142	50	213	62	151	261	130	38	461	109	113	0	29	45	74	547	365	70	2	117	82	142	62	37	9	222
Paraprevotella	0	0	0	28	10	0	6	96	0	47	0	0	0	32	0	0	10	35	0	0	0	0	0	12	3	0	53	0	0
Parasutterella	0	157	83	1	2	125	0	7	6	0	3	0	0	1	0	72	0	0	36	8	62	0	251	4	0	0	0	0	9
Phascolarctobacterium	0	0	1	1	1	0	0	0	0	1	0	0	0	0	0	0	0	2	0	3	0	0	0	0	0	0	0	0	0
Prevotella	0	0	274	1003	2051	1	1719	0	2722	1432	994	1	110	2640	1166	1	1468	3551	0	478	1	658	0	1217	1889	800	788	0	0
Raoultella	0	0	0	0	0	10	0	1	0	0	0	0	0	0	5	0	1	0	0	0	0	0	0	8	0	0	1	0	0
Rikenella	0	0	0	0	0	0	0	0	0	0	0	0	0	0	0	0	0	0	0	0	0	0	2	0	0	0	0	0	0
Roseburia	5	72	540	81	6	0	217	54	39	180	38	12	15	33	104	19	12	180	177	66	2	17	54	80	47	104	187	0	171
Ruminococcus	63	16	0	20	1	0	2	43	0	2	2	3	1	29	3	24	2	18	71	8	5	3	4	8	5	24	1	0	0
Ruminococcus2	9	6	11	20	0	1	3	15	2	8	0	1	15	0	0	14	18	1	21	30	16	2	2	32	10	32	1	0	1
Sarcina	0	0	0	0	0	0	0	0	0	0	0	0	0	0	0	0	0	0	0	0	0	0	0	0	11	0	0	2	4
Selenomonas	0	0	0	0	0	0	0	0	0	0	0	0	0	0	0	0	0	123	0	0	0	22	0	0	0	0	0	0	0
Sporobacter	0	1	0	0	0	0	2	1	0	1	0	1	3	1	0	0	0	0	3	3	9	1	0	3	0	1	0	0	0
Streptococcus	50	1	2	1	0	23	0	26	0	0	4	0	1	0	1	4	1	9	13	2	6	24	2	19	3	2	1	108	2
Succinivibrio	0	0	0	0	0	0	0	0	0	0	0	0	0	0	0	0	0	951	0	0	0	0	0	0	0	0	0	0	0
Sutterella	35	0	0	25	37	0	18	89	111	22	27	65	31	28	82	0	50	26	23	73	0	0	0	4	151	51	14	726	4
Syntrophococcus	1	0	0	1	0	0	0	0	0	0	1	0	0	0	0	0	0	0	1	0	2	10	0	2	1	0	0	0	0
Tetragenococcus	0	0	0	0	0	1	0	0	0	1	0	0	0	0	0	0	0	1	0	0	0	0	0	1	0	0	0	2	1
Turicibacter	0	1	0	0	0	0	0	1	0	0	0	0	0	2	0	0	0	0	0	0	0	0	9	0	0	0	5	6	0
Veillonella	23	0	1	1	0	45	0	6	6	0	3	1	1	3	1	9	1	51	2	8	4	2	31	10	2	3	1	0	11
Victivallis	0	0	0	0	0	0	0	4	0	2	0	0	1	1	0	0	0	0	3	0	0	4	1	0	3	0	0	0	0
Xylanibacter	0	0	0	15	23	0	29	0	65	18	28	0	0	86	16	0	40	83	0	13	0	24	0	25	42	16	0	0	0
Yersinia	0	0	0	0	0	0	0	0	0	0	0	0	0	0	0	0	0	0	0	0	0	0	1	46	0	0	0	1	0
