# Supplementary material for: iVikodak—A Platform and Standard Workflow for Inferring, Analyzing, Comparing, and Visualizing the Functional Potential of Microbial Communities
Source: Front Microbiol. 2019 Jan 14;9:3336. doi: 10.3389/fmicb.2018.03336 (PMC6339920; doi:10.3389/fmicb.2018.03336)
Supplement: Supplementary file 8 [file Data_Sheet_8.zip › Supplementary_Archive/Supplementary_file_8/AbundanceData/Periodontitis.input.txt]

TaxonName	PK501D_DADI_SRR387997	PK502D_DADI_SRR388001	PK503D_DADI_SRR388005	PK504D_DADI_SRR388009	PK506D_DADI_SRR388013	PK507D_DADI_SRR388017	PK508D_DADI_SRR388021	PK509D_DADI_SRR388025	PK510D_DADI_SRR388029	PK511D_DADI_SRR388033	PK512D_DADI_SRR388037	PK513D_DADI_SRR388041	PK514D_DADI_SRR388045	PK515D_DADI_SRR388049	PK516D_DADI_SRR388053	PK517D_DADI_SRR388057	PK518D_DADI_SRR388061	PK519D_DADI_SRR388065	PK520D_DADI_SRR388069	PK521D_DADI_SRR388073	PK522D_DADI_SRR388077	PK523D_DADI_SRR388082	PK524D_DADI_SRR388086	PK525D_DADI_SRR388090	PK526D_DADI_SRR388094	PK527D_DADI_SRR388098	PK528D_DADI_SRR388102	PK529D_DADI_SRR388106	PK530D_DADI_SRR388110	PK501H_HADI_SRR387999	PK502H_HADI_SRR388003	PK503H_HADI_SRR388007	PK504H_HADI_SRR388011	PK506H_HADI_SRR388015	PK507H_HADI_SRR388019	PK508H_HADI_SRR388023	PK509H_HADI_SRR388027	PK510H_HADI_SRR388031	PK511H_HADI_SRR388035	PK512H_HADI_SRR388039	PK513H_HADI_SRR388043	PK514H_HADI_SRR388047	PK515H_HADI_SRR388051	PK516H_HADI_SRR388055	PK517H_HADI_SRR388059	PK518H_HADI_SRR388063	PK519H_HADI_SRR388067	PK520H_HADI_SRR388071	PK521H_HADI_SRR388075
Parvimonas	286	3	246	203	180	109	258	255	220	6	196	31	317	21	42	11	0	240	291	287	257	25	54	83	69	191	71	42	375	439	40	189	457	343	140	359	151	195	51	192	3	650	21	29	292	11	33	539	285
Peptostreptococcaceae_incertae_sedis	11	25	3	2	34	49	26	146	9	0	23	7	7	1	0	0	114	9	15	0	0	28	0	32	18	0	32	0	12	17	37	0	23	232	29	23	158	10	0	80	6	10	1	0	0	417	0	5	0
Peptostreptococcus	46	42	0	6	0	55	5	155	2	0	36	250	0	99	22	0	1	21	0	18	0	53	20	5	2	24	1	0	13	9	98	0	3	33	42	12	14	1	0	162	9	0	6	0	0	0	0	0	3
Eubacterium	284	10	106	103	167	59	151	167	239	245	162	210	90	30	32	1	16	105	77	99	73	88	33	169	110	42	89	84	234	220	35	124	68	257	79	135	102	232	48	55	14	205	30	17	17	26	22	53	84
Johnsonella	6	7	0	2	2	15	0	0	0	0	8	0	0	0	0	0	0	0	4	0	0	6	0	0	0	0	17	0	6	7	1	2	18	5	6	3	5	0	0	2	0	0	0	0	0	0	0	7	0
Catonella	48	43	16	33	11	130	26	52	10	6	35	65	22	11	1	0	0	24	34	2	18	18	22	5	11	4	36	0	23	7	51	5	49	95	26	39	33	18	4	89	2	39	3	0	2	15	0	0	0
Clostridium_XlVa	0	0	0	0	0	0	0	0	0	0	0	0	0	0	0	0	0	0	0	0	0	0	0	0	0	0	0	0	0	1	0	0	1	0	0	0	0	0	0	0	0	0	0	0	0	0	0	0	0
Oribacterium	0	1	10	0	1	0	1	0	0	0	1	0	0	7	1	40	0	1	0	0	0	1	0	0	1	0	0	89	0	6	3	24	1	0	0	6	0	0	2	9	0	0	6	1	1	0	0	0	2
Clostridium_sensu_stricto	0	0	0	0	0	0	0	0	0	0	0	0	0	0	0	0	0	0	0	0	0	0	0	0	0	0	0	0	0	1	0	0	3	0	0	0	0	0	0	0	0	0	0	0	0	0	0	0	0
Mogibacterium	47	6	25	37	8	17	30	27	53	4	0	10	18	7	3	17	1	38	14	34	7	8	41	15	6	18	3	5	13	10	13	12	7	64	32	37	9	51	3	6	0	41	5	0	5	1	7	0	9
Selenomonas	114	59	79	72	56	55	89	43	13	489	9	73	60	79	52	76	9	28	6	8	9	61	15	36	29	44	18	134	13	34	156	116	22	151	58	65	79	7	72	133	2	9	148	87	68	29	14	0	15
Veillonella	39	109	245	271	98	10	277	17	11	1200	40	0	618	102	44	328	94	69	5	121	6	24	9	1	11	208	40	295	13	100	331	325	167	22	47	85	14	0	724	736	10	343	197	385	262	118	221	3	311
Megasphaera	4	1	0	13	0	0	1	0	0	25	0	0	4	4	1	10	0	6	0	0	0	0	3	0	0	0	0	40	0	0	4	1	0	3	10	21	1	1	16	3	0	0	6	19	9	4	2	0	0
Centipeda	14	1	1	0	0	6	3	2	1	18	0	2	0	2	0	2	0	1	0	0	1	9	4	3	5	1	1	0	5	7	7	11	2	2	0	2	1	0	4	10	0	0	5	6	6	0	0	0	0
Dialister	21	3	115	59	73	18	24	80	21	12	0	16	83	50	78	0	0	23	0	0	67	32	55	7	10	86	16	0	21	20	24	80	66	18	25	38	7	19	7	26	1	38	2	88	1	8	3	0	1
Sporotalea	0	0	0	0	0	0	0	0	0	0	0	0	0	0	0	0	0	0	0	0	0	0	0	0	0	0	0	0	0	0	0	0	0	0	0	0	0	0	0	0	0	0	0	0	0	0	0	0	0
Streptococcus	125	1288	921	965	533	161	1758	155	151	1194	251	119	1384	330	115	274	1555	183	92	275	174	393	21	175	141	1061	175	347	693	831	1145	749	757	418	268	786	93	71	1240	932	382	2565	1071	642	333	1401	1501	170	694
Lactococcus	10	7	3	12	0	0	0	0	0	0	0	0	0	0	0	0	0	0	0	0	0	0	0	0	0	0	0	0	0	171	5	14	16	0	0	0	0	0	0	0	0	1	0	0	0	0	0	0	0
Enterococcus	65	1	20	41	0	0	0	0	0	0	0	0	0	0	0	0	0	0	0	0	0	0	0	0	0	0	0	0	0	524	3	63	75	0	0	0	0	0	0	0	0	0	0	0	0	0	0	0	0
Pilibacter	2	0	4	0	0	0	0	0	0	0	0	0	0	0	0	0	0	0	0	0	0	0	0	0	0	0	0	0	0	30	0	4	2	0	0	0	0	0	0	0	0	0	0	0	0	0	0	0	0
Granulicatella	29	82	38	18	17	15	58	5	0	45	50	1	2	16	12	26	48	13	6	44	5	1	6	7	7	5	1	44	15	56	35	134	47	11	17	68	1	0	67	150	27	59	10	12	23	67	40	0	62
Abiotrophia	0	8	19	0	69	0	23	0	0	0	6	0	0	1	0	0	21	3	0	4	0	71	0	1	0	0	0	6	6	0	27	2	2	19	0	0	2	0	0	189	2	0	1	1	0	13	46	0	3
Exiguobacterium	6	16	2	7	0	0	0	0	0	0	0	0	0	0	0	0	0	0	0	0	0	0	0	0	0	0	0	0	0	121	11	5	10	0	0	0	0	0	0	0	0	0	0	0	0	0	0	0	0
Gemella	5	140	231	42	37	36	94	24	0	30	32	19	0	13	4	0	236	19	1	6	15	23	5	10	11	0	4	16	137	57	105	153	65	16	33	47	19	0	13	123	8	0	24	5	0	60	31	3	35
Paenibacillus	0	0	2	0	0	0	0	0	0	0	0	0	0	0	0	0	0	0	0	0	0	0	0	0	0	0	0	0	0	18	0	6	4	0	0	0	0	0	0	0	0	0	0	0	0	0	0	0	0
Solobacterium	6	0	6	0	7	4	5	14	1	1	1	16	9	0	21	0	1	3	0	0	7	1	3	2	0	15	2	9	4	14	3	5	5	35	3	25	4	0	0	15	0	0	0	2	0	1	1	0	6
Rheinheimera	3	1	0	1	0	0	0	0	0	0	0	0	0	0	0	0	0	0	0	0	0	0	0	0	0	0	0	0	0	31	2	0	0	0	0	0	0	0	0	0	0	0	0	0	0	0	0	0	0
Pseudomonas	27	0	9	24	0	0	0	0	0	0	0	0	0	0	0	0	0	0	0	0	0	0	0	0	0	0	0	0	0	186	0	30	69	1	0	0	0	0	0	0	2	0	0	0	0	0	1	0	0
Acinetobacter	28	1	6	22	5	4	1	3	21	6	0	15	1	7	0	0	3	8	0	31	3	7	9	2	1	6	2	2	1	331	2	30	51	12	8	6	9	16	1	0	805	0	39	2	0	22	5	122	4
Enhydrobacter	1	0	2	9	0	0	3	5	0	0	0	0	0	0	0	0	11	10	0	22	6	9	6	4	4	0	5	0	0	22	0	9	3	0	3	0	2	0	9	10	8	0	2	0	2	96	39	142	4
Haemophilus	0	1	0	2	3	1	2	2	0	8	8	1	0	3	0	0	9	2	0	1	7	3	1	4	0	0	0	0	24	0	0	9	0	0	4	2	0	0	7	15	24	0	6	1	0	7	38	0	0
Yersinia	0	0	0	0	0	0	0	0	0	0	0	0	0	0	0	0	0	0	0	0	0	0	0	0	0	0	0	0	0	0	0	0	0	0	0	0	0	0	0	0	0	0	0	0	0	0	0	0	0
Raoultella	1	0	0	0	0	0	0	0	0	0	0	0	0	0	0	0	0	0	0	0	0	0	0	0	0	0	0	0	0	33	0	1	2	0	0	0	0	0	0	0	0	0	0	0	0	0	0	0	0
Aeromonas	3	1	1	3	0	0	0	0	0	0	0	0	0	0	0	0	0	0	0	0	0	0	0	0	0	0	0	0	0	22	0	2	3	0	0	0	0	0	0	0	0	0	0	0	0	1	0	0	0
Comamonas	11	0	4	4	1	0	0	0	0	0	0	0	0	0	0	0	0	0	0	0	0	1	0	0	0	2	0	1	0	122	0	7	6	3	1	0	1	0	2	0	31	0	0	1	0	16	9	0	0
Schlegelella	0	16	0	0	29	0	1	1	0	0	3	3	0	0	2	0	30	1	0	1	0	27	0	0	1	0	0	0	3	0	2	0	0	10	0	0	2	0	1	0	1	0	2	1	0	48	0	0	0
Kingella	1	63	0	0	135	0	26	1	0	35	4	2	0	4	15	7	41	3	16	12	1	0	0	0	2	0	3	0	0	49	6	8	31	23	8	13	5	0	37	11	39	0	12	2	100	59	5	0	10
Eikenella	13	29	7	4	50	6	5	2	51	3	13	19	9	0	0	10	67	2	17	3	6	9	13	1	4	2	1	5	25	23	37	3	6	18	4	1	28	35	6	19	3	20	0	0	29	22	1	10	7
Neisseria	24	53	5	10	73	2	7	9	0	25	115	37	0	6	0	0	112	18	6	16	4	20	0	17	19	0	0	21	4	505	70	80	30	45	11	9	16	0	18	634	84	0	12	4	0	2	62	2	18
Campylobacter	221	132	264	47	70	68	93	87	268	674	169	183	125	47	66	122	60	56	47	43	98	18	162	66	61	46	109	202	129	201	209	189	43	103	47	75	79	159	178	83	29	192	114	192	187	64	4	129	53
Devosia	0	0	0	0	0	0	0	0	0	0	0	0	0	0	0	0	0	0	0	0	0	0	0	0	0	0	0	0	0	3	0	0	0	0	0	0	0	0	0	0	0	0	0	0	0	0	0	0	0
Gemmobacter	0	0	0	0	0	0	0	0	0	0	0	0	0	0	0	0	0	0	0	0	0	0	0	0	0	0	0	0	0	0	0	0	2	0	0	0	0	0	0	0	0	0	0	0	0	0	0	0	0
Rhodobacter	0	0	0	0	0	0	0	0	0	0	0	0	0	0	0	0	0	0	0	0	0	0	0	0	0	0	0	0	0	3	0	0	0	0	0	0	0	0	0	0	0	0	0	0	0	0	0	0	0
Brevundimonas	4	1	2	0	1	0	10	9	28	1	3	6	0	10	0	0	1	1	0	0	2	0	0	0	0	0	0	0	0	27	0	3	1	10	1	4	5	11	33	67	335	35	35	0	0	2	0	2	0
Fusobacterium	1034	1090	1282	666	841	829	925	1786	1885	970	1573	1177	1870	420	501	284	648	968	671	1224	760	273	1044	979	693	1211	505	319	1440	1457	1294	957	1316	1060	643	869	1050	2018	719	1294	138	2435	190	723	541	1312	159	1099	807
Leptotrichia	121	197	206	35	205	600	66	321	0	866	111	233	130	85	259	132	149	119	0	24	3	94	93	56	129	6	50	452	188	627	163	17	9	122	146	192	62	1	387	138	14	8	1042	95	517	202	65	0	2
Prevotella	633	620	2755	2241	984	521	933	1848	1380	1163	794	1458	2023	2100	1269	1277	16	665	370	548	619	545	625	342	300	1126	584	1163	348	618	2518	2223	831	1139	836	1191	500	1586	842	1722	44	1489	832	1611	659	132	62	78	3409
Parabacteroides	0	0	0	0	0	0	0	0	0	0	0	0	0	0	0	0	0	0	0	0	0	0	0	0	0	0	0	0	0	0	0	0	1	0	0	0	0	0	0	0	0	0	0	0	0	0	0	0	0
Porphyromonas	356	183	86	325	54	802	614	368	8	131	1076	664	28	239	16	0	286	418	37	933	2	1342	59	100	78	616	357	15	1916	66	652	124	102	267	1404	892	270	45	71	167	125	170	67	3	0	86	18	1	30
Paludibacter	0	0	0	0	0	0	0	0	0	0	0	0	0	0	0	0	0	0	0	0	0	0	0	0	0	0	0	0	0	2	0	0	1	0	0	0	0	0	0	0	0	0	0	0	0	0	0	0	0
Tannerella	121	26	1	18	24	113	81	364	338	0	105	66	29	28	0	1	1	71	48	191	73	38	270	116	60	78	65	0	121	2	91	0	1	106	193	105	137	235	0	0	49	112	1	0	2	1	3	1	0
Bacteroides	0	0	1	2	0	7	0	0	0	0	0	2	0	0	0	0	0	3	0	0	0	1	0	0	0	0	0	0	0	20	0	1	2	0	2	0	0	0	0	0	0	0	0	0	0	0	0	0	0
Capnocytophaga	43	205	224	29	188	16	137	19	7	918	134	54	3	11	67	63	355	38	102	42	22	41	4	31	41	7	5	282	24	146	143	91	19	225	20	27	191	1	346	338	102	3	104	107	65	127	4	10	42
Flavobacterium	1	0	1	0	0	0	0	0	1	0	0	1	0	0	0	0	0	0	0	0	0	0	0	0	0	0	0	0	0	18	0	3	4	0	0	0	0	0	1	0	12	0	1	0	0	0	1	0	0
Chryseobacterium	0	0	0	2	1	2	0	0	1	1	0	0	0	0	0	0	0	0	0	0	0	0	0	0	0	0	0	0	0	18	0	6	4	12	1	2	6	0	2	6	27	3	3	0	0	0	1	1	0
Sphingobacterium	0	0	0	0	0	0	0	0	0	0	0	0	0	0	0	0	0	10	0	15	4	8	1	0	0	0	0	0	0	1	0	0	0	0	3	0	0	0	1	0	4	0	0	0	0	0	0	159	0
Leadbetterella	0	0	0	1	0	0	0	0	0	0	0	0	0	0	0	0	0	0	0	0	0	0	0	0	0	0	0	0	0	9	0	0	0	0	0	0	0	0	0	0	0	0	0	0	0	0	0	0	0
Flectobacillus	0	0	0	0	0	0	0	0	0	0	0	0	0	0	0	0	0	0	0	0	0	0	0	0	0	0	0	0	0	0	0	0	0	0	0	0	0	0	0	0	1	0	0	0	0	0	0	0	0
Actinomyces	19	96	93	126	52	30	59	27	27	186	30	35	22	39	8	21	112	21	8	19	9	32	9	12	17	30	11	119	28	291	126	207	57	120	22	22	69	11	94	54	39	37	66	51	57	731	60	24	12
Corynebacterium	25	127	22	14	51	7	51	5	0	94	20	49	6	30	23	1	118	17	0	11	2	13	0	11	14	0	4	96	2	245	42	79	4	47	12	61	29	0	56	66	22	5	141	6	92	142	9	1	17
Microbacterium	3	0	0	1	0	0	1	0	0	0	1	0	0	0	0	0	1	1	0	0	0	0	0	0	1	0	1	0	0	15	0	2	0	0	0	0	0	1	2	1	10	1	0	0	0	14	17	7	0
Pseudoclavibacter	0	0	0	0	0	0	0	0	0	0	0	0	0	0	0	0	0	0	0	0	0	0	0	0	0	0	0	0	0	1	0	0	0	0	0	0	0	0	0	0	0	0	0	0	0	0	0	0	0
Rothia	2	38	0	9	74	1	14	9	0	140	1	48	3	0	0	0	10	18	7	1	2	3	0	3	1	1	2	3	4	16	2	0	30	45	0	6	29	1	8	1	262	0	0	4	1	194	6	14	0
Cryptobacterium	0	0	9	5	0	0	2	0	0	0	0	0	2	8	2	9	0	0	0	0	1	0	0	1	2	32	0	0	0	0	0	1	0	0	0	0	0	0	0	0	0	2	0	0	0	0	0	0	1
Atopobium	10	0	42	11	0	1	9	5	6	3	1	0	13	37	18	0	0	2	0	0	21	2	2	2	0	19	1	15	3	3	3	23	2	9	4	21	0	3	3	4	0	1	5	11	13	1	1	0	5
TM7_genera_incertae_sedis	119	35	159	8	48	56	30	185	8	146	87	8	70	3	43	0	4	22	1	13	56	40	39	52	34	81	5	13	33	107	117	156	17	85	63	111	60	8	6	158	2	13	9	36	7	16	19	4	0
Treponema	595	97	35	529	123	636	513	1736	408	60	523	993	73	267	15	1	1	154	366	306	154	279	665	1132	716	420	410	0	1200	121	225	31	68	518	658	551	436	358	16	106	131	298	37	27	14	24	3	9	1
Mycoplasma	36	0	3	0	3	12	16	21	72	0	11	34	14	2	1	0	0	4	12	16	1	1	11	33	31	35	29	0	35	3	0	0	0	12	20	15	8	36	0	0	4	78	2	0	0	0	0	0	0
SR1_genera_incertae_sedis	3	1	1	0	0	16	0	17	0	0	2	0	0	0	0	0	4	0	0	0	0	4	3	1	3	0	4	0	3	12	0	0	0	8	3	3	1	0	0	4	3	0	0	0	0	0	1	0	0
Anaeroglobus	12	3	16	21	2	0	74	4	11	0	0	0	51	124	29	0	0	12	0	2	61	16	23	4	4	27	2	0	6	0	6	6	0	4	33	50	1	8	2	4	0	50	2	0	6	0	1	0	2
Aggregatibacter	4	189	10	0	20	56	19	21	0	31	195	110	0	0	2	0	6	1	7	90	1	7	1	4	8	0	0	0	4	25	226	1	0	20	9	4	81	0	398	94	2	0	0	3	0	0	0	2	25
Psychrobacter	0	2	0	0	0	0	0	0	0	0	0	0	0	0	0	0	0	0	0	0	0	0	0	0	0	0	0	0	0	0	1	0	0	0	0	0	0	0	0	0	0	0	0	0	0	0	0	0	0
Cardiobacterium	0	0	0	0	0	0	0	0	0	3	1	0	0	0	0	0	2	0	0	0	0	0	0	0	0	0	0	0	0	0	0	0	0	2	0	0	1	0	0	0	0	0	0	0	0	1	0	0	0
Xanthomonas	0	2	0	1	0	0	0	0	0	0	0	0	0	0	0	0	0	0	0	0	0	0	0	0	0	0	0	0	0	0	1	0	1	0	0	0	0	0	0	0	0	0	0	0	0	0	0	0	0
Ottowia	0	0	0	0	0	0	0	0	0	0	3	5	0	0	0	0	0	0	0	0	0	3	0	0	0	0	0	0	0	0	0	0	0	3	0	0	8	0	0	1	3	0	0	0	0	0	0	0	0
Methylobacillus	0	0	0	0	0	0	0	0	0	0	0	0	0	0	0	0	0	0	0	0	0	0	0	0	0	0	0	0	0	0	0	0	0	0	0	0	0	0	0	0	1	0	0	0	0	0	0	0	0
Methylotenera	0	0	0	0	0	0	0	0	0	0	0	0	0	0	0	0	0	0	0	0	0	0	0	0	0	0	0	0	0	0	0	0	0	0	0	0	0	0	0	0	0	0	0	0	0	0	0	0	0
Paracoccus	0	2	0	2	0	0	0	0	0	0	0	0	0	0	0	0	0	0	0	0	0	0	0	0	0	0	0	0	0	5	0	2	1	0	0	0	0	0	0	2	0	0	0	0	0	0	0	0	0
Rhizobium	0	0	2	0	0	0	0	0	0	0	0	0	0	0	0	0	0	0	0	0	0	0	0	0	0	0	0	0	0	13	0	0	0	1	0	0	0	0	0	0	1	0	0	0	0	0	0	0	0
Haliscomenobacter	0	0	0	0	0	0	0	0	0	0	0	0	0	0	0	0	0	0	0	0	0	0	0	0	0	0	0	0	0	0	0	0	0	0	0	0	0	0	0	0	1	0	0	0	0	0	0	0	0
Propionibacterium	0	2	3	0	4	1	1	5	0	15	1	0	0	0	0	0	8	0	0	0	0	0	0	0	1	7	0	0	0	5	0	1	0	6	0	1	0	0	0	2	20	0	0	0	2	16	9	1	0
Moryella	4	0	16	8	0	0	4	0	0	0	0	0	5	4	3	10	1	1	0	0	0	1	1	0	0	0	1	14	3	12	0	44	1	1	0	4	0	0	0	0	1	0	1	1	0	1	0	0	0
Aerococcus	0	0	0	0	0	0	0	0	0	0	0	0	0	0	0	0	0	0	0	0	0	0	0	0	0	0	0	0	0	0	0	0	0	0	0	0	0	0	0	0	0	0	0	3	0	0	0	0	0
Staphylococcus	0	1	0	0	1	0	1	0	0	1	0	0	0	0	0	0	1	0	0	0	0	0	0	0	1	0	0	0	0	1	0	0	0	2	0	0	0	0	0	1	3	0	0	0	0	6	1	0	0
Methylophilus	0	0	0	0	0	0	0	0	0	0	0	0	0	0	0	0	0	0	0	0	0	0	0	0	0	0	0	0	0	0	0	1	0	0	0	0	0	0	0	0	0	0	0	0	0	0	1	0	0
Methyloversatilis	0	0	0	0	0	0	0	0	0	0	0	0	0	0	0	0	1	0	0	0	0	0	0	0	0	0	0	0	0	0	0	0	0	0	0	0	0	0	0	0	0	0	0	0	0	0	0	0	0
Hyphomicrobium	0	0	0	0	0	0	0	0	0	0	0	0	0	0	0	0	0	0	0	0	0	0	0	0	0	0	0	0	0	0	0	0	0	0	0	0	0	0	0	0	0	0	0	0	0	0	0	0	0
Desulfobulbus	18	0	0	4	5	4	16	38	104	0	5	12	0	5	0	0	0	8	11	28	0	1	21	31	13	18	0	0	16	0	0	0	0	13	0	8	22	85	0	0	3	0	1	0	0	0	1	0	0
Leucobacter	0	0	0	0	0	0	0	0	0	0	0	0	0	0	0	0	0	0	0	0	0	0	0	0	0	0	0	0	0	0	0	0	0	0	0	0	0	0	0	0	0	0	0	0	0	0	0	0	0
Brachybacterium	0	0	0	0	0	0	0	0	0	0	0	0	0	0	1	0	31	7	1	8	1	5	4	6	0	0	4	0	1	0	0	0	0	0	3	0	0	0	0	0	0	0	0	2	9	144	113	64	0
Arthrobacter	0	0	4	0	0	0	0	0	0	0	0	0	0	0	1	5	96	23	9	1	1	28	0	2	4	0	8	4	3	0	0	0	0	0	0	0	0	0	0	0	0	0	1	19	11	958	1014	4	0
Micrococcus	0	0	0	1	0	0	0	0	0	0	0	0	0	0	0	0	0	0	0	0	0	0	0	0	0	0	0	0	0	0	0	0	0	0	0	0	0	0	0	0	0	0	0	0	0	0	0	0	0
Kocuria	0	0	0	0	0	0	0	0	0	0	0	0	0	0	0	0	1	0	0	0	0	0	0	0	0	0	0	0	0	0	0	0	0	0	0	0	0	0	0	0	0	0	0	0	0	2	0	2	0
Scardovia	0	0	0	3	0	0	0	0	0	6	0	0	31	137	0	1	0	0	0	0	2	0	0	0	0	118	0	4	0	0	0	3	0	0	0	0	0	0	4	0	0	1	1	91	0	0	0	0	0
Olsenella	5	1	1	0	0	0	4	1	0	1	0	0	0	2	0	2	0	1	0	0	2	1	0	1	0	6	0	0	1	3	0	2	0	1	1	1	0	0	0	0	0	0	1	2	1	0	1	0	0
Cloacibacterium	0	0	0	0	0	0	0	0	0	0	0	0	0	0	0	0	0	0	0	0	0	0	0	0	0	0	0	0	0	0	0	0	0	0	0	0	0	0	0	0	0	0	0	0	0	0	0	0	0
Bergeyella	0	2	1	1	0	1	0	0	0	1	0	0	0	1	0	0	4	0	0	0	0	3	0	0	0	0	0	0	0	1	0	0	0	2	0	0	11	0	0	4	1	0	0	0	0	2	0	0	0
Wautersiella	0	0	1	0	0	0	0	0	0	0	0	0	0	0	0	0	0	0	0	0	0	0	0	0	0	0	0	0	0	0	0	0	0	0	0	0	0	0	0	0	1	0	1	0	0	1	0	2	1
Elizabethkingia	0	0	0	0	0	0	0	0	0	0	0	0	0	0	0	0	0	0	0	0	0	0	0	0	0	0	0	0	0	0	0	0	0	0	0	0	0	0	0	0	0	0	0	0	0	0	0	0	0
Deinococcus	0	0	0	0	0	0	0	0	0	0	0	0	0	0	0	0	0	1	0	3	0	2	0	1	0	0	0	0	0	0	0	0	3	0	0	0	0	0	0	0	0	0	2	0	0	5	3	7	0
Shuttleworthia	1	0	7	0	0	0	4	0	0	1	0	0	5	0	2	0	0	1	0	0	0	0	0	1	1	0	0	0	0	5	0	0	0	1	0	2	0	0	0	0	0	0	0	0	10	0	0	0	0
Actinobacillus	0	0	0	0	0	0	0	0	0	0	3	0	0	0	0	0	0	0	0	0	0	0	0	0	0	0	0	0	0	0	1	0	0	0	0	0	0	0	0	0	0	0	0	0	0	0	1	0	0
Acidovorax	0	0	0	0	0	0	1	0	0	0	1	1	0	0	0	0	0	0	0	0	0	0	0	0	0	0	0	0	0	0	1	0	0	0	0	1	1	0	0	4	3	1	0	0	0	5	0	7	0
Amaricoccus	0	0	0	0	0	0	0	0	0	0	0	0	0	0	0	0	0	0	0	0	0	0	0	0	0	0	0	0	0	0	0	0	0	0	0	0	0	0	0	0	0	0	0	0	0	0	0	0	0
Sphingomonas	0	0	0	0	0	0	8	8	15	0	15	9	0	5	0	0	1	1	0	1	0	0	0	0	0	0	0	0	0	0	0	0	0	4	0	1	11	9	33	31	531	11	46	0	0	4	5	2	0
Novosphingobium	0	0	0	0	2	0	22	8	16	3	16	22	12	10	0	0	0	0	0	0	0	0	0	0	0	0	0	0	0	0	0	0	0	6	2	0	2	14	23	39	650	20	63	0	0	1	0	0	0
Ensifer	0	0	0	0	0	0	0	0	0	0	0	0	0	0	0	0	0	0	0	0	0	0	0	0	0	0	0	0	0	0	0	0	0	0	0	0	0	0	0	0	0	0	0	0	0	0	0	0	0
Rathayibacter	0	0	0	0	0	0	1	0	0	0	0	0	0	0	0	1	0	0	0	1	0	1	0	0	0	0	0	0	0	0	0	0	0	0	0	0	0	0	1	2	0	0	0	0	2	6	0	11	0
Alysiella	0	0	0	0	0	0	0	0	0	0	0	0	0	0	0	0	0	0	0	0	0	0	0	0	0	0	0	0	0	0	0	0	0	0	0	0	0	0	0	0	0	0	0	0	0	0	0	0	0
Herbaspirillum	0	0	0	0	0	0	1	1	0	0	0	0	0	1	0	0	0	0	0	0	0	0	0	0	0	0	0	0	0	0	0	0	0	0	0	0	0	0	1	0	9	0	1	0	0	0	0	0	0
Pelomonas	0	0	0	0	0	0	0	1	1	0	0	0	0	0	0	0	0	0	0	0	0	0	0	0	0	0	0	0	0	0	0	0	0	0	0	0	0	0	1	1	7	0	0	0	0	0	0	0	0
Aquincola	0	0	0	0	0	0	0	6	0	0	1	1	0	0	0	0	0	0	0	0	0	0	0	0	0	0	0	0	0	0	0	0	0	6	0	0	6	0	16	5	21	0	3	0	0	0	0	0	0
Burkholderia	0	0	0	0	0	0	0	0	0	0	0	0	0	0	0	0	0	0	0	0	0	0	0	0	0	0	0	0	0	0	0	0	0	0	0	0	0	0	0	0	4	0	1	0	0	0	0	0	0
Cupriavidus	0	0	0	0	2	2	0	0	0	3	0	0	0	0	0	0	0	0	0	0	0	0	0	0	0	0	0	0	0	0	0	0	0	3	0	0	1	0	0	0	76	0	2	0	0	0	0	0	0
Caulobacter	0	0	0	0	0	0	2	8	29	0	4	7	0	9	0	0	0	0	0	0	0	0	0	0	0	0	0	0	0	0	0	0	1	5	2	1	11	16	35	4	1058	4	80	0	0	0	0	0	0
Methylobacterium	0	0	0	0	0	0	1	0	2	0	0	1	0	0	0	0	0	0	0	0	0	0	0	0	0	0	0	0	0	0	0	0	0	0	0	0	0	0	5	2	5	1	0	0	0	4	0	0	0
Riemerella	0	0	0	0	0	0	0	0	0	0	0	0	1	0	0	0	0	0	0	0	0	0	0	0	0	0	0	0	0	0	0	0	0	0	0	0	0	0	0	4	0	2	0	0	0	0	0	0	0
Sphingobium	0	0	0	0	0	0	0	0	0	0	0	0	0	0	0	0	0	0	0	0	0	0	0	0	0	0	0	0	0	1	0	1	0	2	0	0	0	0	1	0	4	3	1	0	0	1	0	0	0
Beijerinckia	0	0	0	0	0	0	0	0	0	0	1	0	0	0	0	0	0	0	0	0	0	0	0	0	0	0	0	0	0	0	0	1	1	0	0	0	0	0	0	2	0	0	0	0	0	0	0	0	0
Bosea	0	0	0	0	0	1	0	0	1	1	0	0	0	1	0	0	0	0	0	0	0	0	0	0	0	0	0	0	0	0	0	0	0	0	0	0	0	0	1	0	10	0	0	0	0	1	0	0	0
Methylocystis	0	0	0	0	0	0	0	0	0	0	0	0	0	0	0	0	0	0	0	0	0	0	0	0	0	0	0	0	0	0	0	0	0	0	0	0	0	0	0	0	0	0	0	0	0	0	0	0	0
Haematobacter	0	0	0	0	0	0	0	0	0	0	0	0	0	0	0	0	0	0	0	0	0	0	0	0	0	0	0	0	0	0	0	0	0	0	0	0	0	0	0	0	0	0	0	0	0	0	0	0	0
Serratia	0	0	0	0	0	0	0	0	0	0	0	0	0	0	0	0	0	0	0	0	0	0	0	0	0	0	0	0	0	0	0	0	0	0	0	0	0	0	0	0	0	0	0	0	0	0	0	0	0
Streptophyta	0	0	0	0	0	0	0	0	0	0	0	0	0	0	0	0	0	0	0	0	0	0	0	0	0	0	0	0	0	0	0	0	0	0	0	0	0	0	0	0	0	0	0	0	0	0	0	0	0
Sphaerotilus	0	0	0	0	0	0	0	0	0	0	0	0	0	0	0	0	0	0	0	0	0	0	0	0	0	0	0	0	0	0	0	0	0	0	0	0	0	0	0	0	0	0	0	0	0	0	0	1	0
Dermacoccus	0	0	0	0	0	0	0	0	0	0	0	0	0	0	0	0	0	0	0	1	0	0	0	0	0	0	0	0	2	0	0	0	0	0	0	0	0	0	0	0	6	0	0	0	0	2	1	0	0
Brevibacterium	0	0	0	0	0	0	0	0	0	0	0	0	0	0	0	0	0	0	0	0	0	0	0	0	0	0	0	0	0	0	0	0	0	0	0	0	0	0	0	0	1	0	0	0	0	0	0	0	0
Shewanella	0	0	0	0	0	0	0	0	0	0	0	0	0	0	0	0	0	0	0	0	0	0	0	0	0	0	0	0	0	0	0	0	0	0	0	0	0	0	0	0	0	0	0	0	0	0	0	0	0
Armatimonas/Armatimonadetes_gp1	0	0	0	0	0	0	0	0	0	0	0	0	0	0	0	0	0	0	0	0	0	0	0	0	0	0	0	0	0	0	0	0	0	0	0	0	0	0	0	0	0	0	0	0	0	0	0	0	0
Lactobacillus	0	0	0	38	0	0	0	0	1	2	0	0	37	1580	0	106	0	0	0	2	0	0	0	0	0	5	0	2	0	0	0	0	0	0	0	2	1	0	0	4	1	0	3	0	2	0	0	0	0
Mitsuokella	0	0	0	0	0	0	0	0	0	0	0	0	0	0	0	0	0	0	0	0	0	0	0	0	0	0	0	0	0	5	0	0	0	0	0	1	0	0	0	0	0	0	0	0	0	0	0	0	0
Ralstonia	0	0	0	0	0	0	0	0	0	0	0	0	0	0	0	0	1	1	0	0	0	0	0	0	0	0	0	0	0	0	0	0	0	0	0	0	0	0	0	0	2	0	0	0	0	0	0	0	0
Pantoea	0	0	0	0	0	0	0	0	0	0	0	0	0	0	0	0	0	0	0	0	0	0	0	0	0	0	0	0	0	0	0	0	0	0	0	0	0	0	0	0	1	0	0	0	0	0	1	0	0
Rhodococcus	0	0	0	0	0	0	0	0	0	0	0	0	0	0	0	0	0	0	0	0	0	0	0	0	0	0	0	0	0	0	0	0	0	0	0	0	0	0	0	0	0	0	0	0	0	0	0	0	0
Schwartzia	18	0	7	2	6	2	2	5	5	2	1	0	14	3	4	0	0	4	0	0	6	1	1	3	3	8	0	0	2	4	0	4	0	1	2	1	0	2	0	1	0	1	0	0	0	0	0	0	0
Anaerococcus	0	0	0	0	0	0	0	0	0	0	0	0	0	0	0	0	1	0	0	0	0	0	0	0	0	0	0	0	0	0	0	0	0	0	0	0	0	0	0	0	0	0	0	0	0	1	0	0	0
Sphingopyxis	0	0	0	0	0	0	0	0	0	0	0	0	0	0	0	0	0	0	0	0	0	0	0	0	0	0	0	0	0	0	0	0	1	0	0	0	0	0	0	0	0	0	0	0	0	0	0	0	0
Cellulosimicrobium	0	0	0	0	0	0	0	0	0	0	0	0	0	0	0	0	0	0	0	0	0	0	0	0	0	0	0	0	0	0	0	0	0	0	0	0	0	0	0	0	0	0	0	0	0	0	0	0	0
Hallella	0	0	0	26	0	12	16	1	0	0	0	6	0	3	0	0	0	0	0	19	0	72	0	6	4	35	0	0	4	0	0	0	0	0	12	2	0	0	0	0	1	0	0	0	0	0	0	0	0
Filifactor	161	0	0	92	0	171	76	431	189	0	126	226	0	57	0	0	0	49	60	170	0	249	0	82	43	118	133	0	199	19	0	0	0	33	176	79	62	228	0	1	45	0	4	0	0	1	10	5	3
Anaerobacter	0	0	0	0	0	0	0	0	0	0	0	0	0	0	0	0	0	0	0	0	0	0	0	0	0	0	0	0	0	0	0	0	0	0	0	0	0	0	0	0	0	0	0	0	0	0	0	0	0
Erysipelotrichaceae_incertae_sedis	0	0	0	0	1	1	0	0	0	0	0	0	0	0	0	0	0	1	0	0	0	0	0	0	0	0	0	0	0	0	0	0	0	0	0	0	0	0	0	0	0	0	0	0	0	0	0	0	0
Dietzia	0	0	0	0	0	0	0	0	0	0	0	0	0	0	0	0	0	0	0	0	0	0	0	0	0	0	0	0	0	0	0	0	0	0	0	0	0	0	0	0	0	0	0	0	0	0	0	0	0
Parascardovia	0	0	0	0	0	0	0	0	0	0	0	0	0	0	0	0	0	0	0	0	0	0	0	0	0	22	0	0	0	0	0	0	0	0	0	0	0	0	0	0	0	0	0	0	0	0	0	0	0
Polynucleobacter	0	0	0	0	0	0	0	0	0	0	0	0	0	0	0	0	0	0	0	0	0	0	0	0	0	0	0	0	0	0	0	0	0	0	0	0	0	0	0	0	0	0	0	0	0	0	0	0	0
Naxibacter	0	0	0	0	0	0	0	0	0	0	0	0	0	0	0	0	0	0	0	0	0	0	0	0	0	0	0	0	0	0	0	0	0	0	0	0	0	0	0	0	0	0	0	0	0	0	0	0	0
Tepidimonas	0	0	0	0	0	0	0	0	0	0	0	0	0	0	0	0	0	0	0	0	0	0	0	0	0	0	0	0	0	0	0	0	0	0	0	0	0	0	0	0	0	0	0	0	0	0	0	0	0
Cellvibrio	0	0	0	0	0	0	0	0	0	0	0	0	0	0	0	0	0	0	0	0	0	0	0	0	0	0	0	0	0	0	0	0	0	0	0	0	0	0	0	0	0	0	0	0	0	0	0	0	0
Gp4	0	0	0	0	0	0	0	0	0	0	0	0	0	0	0	0	0	0	0	0	0	0	0	0	0	0	0	0	0	0	0	0	0	0	0	0	0	0	0	0	0	0	0	0	0	0	0	0	0
Pseudoxanthomonas	0	0	0	0	0	0	0	0	0	0	0	0	0	0	0	0	0	0	0	0	0	0	0	0	0	0	0	0	0	0	0	0	0	0	0	0	0	0	0	0	0	0	0	0	0	0	0	0	0
Halomonas	0	0	0	0	0	0	0	0	0	0	0	0	0	0	0	0	0	0	0	0	0	0	0	0	0	0	0	0	0	0	0	0	0	0	0	0	0	0	0	0	0	0	0	0	0	0	0	0	0
Flavisolibacter	0	0	0	0	0	0	0	0	0	0	0	0	0	0	0	0	0	0	0	0	0	0	0	0	0	0	0	0	0	0	0	0	0	0	0	0	0	0	0	0	0	0	0	0	0	0	0	0	0
Hydrogenophaga	0	0	0	0	0	0	0	0	0	0	0	0	0	0	0	0	0	0	0	0	0	0	0	0	0	0	0	0	0	0	0	0	0	0	0	0	0	0	0	0	0	0	0	0	0	0	0	0	0
Pandoraea	0	0	0	0	0	0	0	0	0	0	0	0	0	0	0	0	0	0	0	0	0	0	0	0	0	0	0	0	0	0	0	0	0	0	0	0	0	0	0	0	0	0	0	0	0	0	0	0	0
Achromobacter	0	0	0	0	0	0	0	0	0	0	0	0	0	0	0	0	0	0	0	0	0	0	0	0	0	0	0	0	0	0	0	0	0	0	0	0	0	0	0	0	0	0	0	0	0	0	0	0	0
Finegoldia	0	0	0	0	0	0	0	0	0	0	0	0	0	0	0	0	0	0	0	0	0	0	0	0	0	0	0	0	0	0	0	0	0	0	0	0	0	0	0	0	0	0	0	0	0	0	0	0	0
Agreia	0	0	0	0	0	0	0	0	0	0	0	0	0	0	0	0	0	0	0	0	0	0	0	0	0	0	0	0	0	0	0	0	0	0	0	0	0	0	0	0	0	0	0	0	0	0	0	0	0
Bulleidia	1	0	0	0	8	0	0	1	8	0	0	0	11	0	0	0	0	1	1	0	0	0	3	0	0	0	1	0	0	0	0	0	0	6	1	5	1	27	0	0	0	28	1	0	0	0	0	0	0
Simonsiella	0	0	0	0	0	0	0	0	0	0	0	0	0	0	0	0	0	0	0	0	1	0	0	0	0	0	0	0	0	0	0	0	0	0	0	0	0	0	0	0	0	0	0	0	0	0	0	0	0
Brachymonas	0	0	0	0	0	0	0	0	0	0	0	0	0	0	0	0	0	1	0	0	0	0	0	0	0	0	0	0	0	0	0	0	0	0	0	0	0	0	0	0	0	0	0	0	0	0	0	0	0
Dolosigranulum	0	0	0	0	0	0	0	0	0	0	0	0	0	0	0	0	0	0	0	0	0	0	0	0	0	0	0	0	0	0	0	0	0	0	0	0	0	0	0	0	0	0	0	0	0	0	0	0	0
Mycobacterium	0	0	0	0	0	0	0	0	0	0	0	0	0	0	0	0	0	0	0	0	0	0	0	0	0	0	0	0	0	0	0	0	0	0	0	0	0	0	0	0	0	0	0	0	0	0	0	0	0
Paenisporosarcina	0	0	0	0	0	0	0	0	0	0	0	0	0	0	0	0	0	0	0	0	0	0	0	0	0	0	0	0	0	0	0	0	0	0	0	0	0	0	0	0	0	0	0	0	0	0	0	0	0
Bacillus	0	0	0	0	0	0	0	0	0	0	0	0	0	0	0	0	0	0	0	0	0	0	0	0	0	0	0	0	0	0	0	0	0	0	0	0	0	0	0	0	0	0	0	0	0	0	0	0	0
Ideonella	0	0	0	0	0	0	0	0	0	0	0	0	0	0	0	0	0	0	0	0	0	0	0	0	0	0	0	0	0	0	0	0	0	0	0	0	0	0	0	0	1	0	0	0	0	0	0	0	0
Roseomonas	0	0	0	0	0	0	0	0	0	0	0	0	0	0	0	0	0	0	0	0	0	0	0	0	0	0	0	0	0	0	0	0	0	0	0	0	0	0	0	3	1	0	0	0	0	0	0	0	0
Alkanindiges	0	0	0	0	0	0	0	0	0	0	0	0	0	0	0	0	0	0	0	0	0	0	0	0	0	0	0	0	0	0	0	0	0	0	0	0	0	0	0	0	0	0	0	0	0	0	0	0	0
Escherichia/Shigella	0	0	0	0	0	0	0	0	0	0	0	0	0	0	0	0	0	0	0	0	0	0	0	0	0	0	0	0	0	0	0	0	0	0	0	0	0	0	0	0	0	0	0	0	0	0	0	0	0
Pseudoramibacter	2	0	2	3	0	0	10	1	2	0	3	1	2	0	0	0	0	2	0	1	0	3	5	0	0	14	1	0	0	0	9	0	0	0	15	1	0	2	0	0	0	4	0	0	0	0	0	0	0
Bacillariophyta	0	0	0	0	0	0	0	0	0	0	0	0	0	0	0	0	0	0	0	0	0	0	0	0	0	0	0	0	0	0	0	0	0	0	0	0	0	0	0	0	0	0	0	0	0	0	0	0	0
Odoribacter	29	0	0	0	0	51	0	0	0	0	0	0	0	0	0	0	0	0	0	0	0	52	0	0	0	0	0	0	101	1	0	0	0	0	103	60	0	0	0	0	0	0	2	0	0	0	0	0	0
Phocaeicola	14	0	0	1	2	3	23	0	0	0	2	8	0	21	3	0	0	5	0	1	0	46	18	6	2	5	6	0	0	1	5	0	0	0	4	9	0	0	0	0	2	0	0	2	0	0	0	0	0
Sneathia	48	0	0	0	0	280	0	515	0	0	11	42	0	0	0	0	0	0	58	0	0	0	0	0	0	0	36	0	0	8	0	0	0	13	119	55	6	0	0	1	42	2	0	0	0	0	0	4	0
Catellibacterium	0	0	0	0	0	0	0	0	0	0	0	0	0	0	0	0	0	0	0	0	0	0	0	0	0	0	0	0	0	9	0	0	0	0	0	0	0	0	0	0	0	0	0	0	0	0	0	0	0
Janthinobacterium	0	0	0	0	0	0	0	0	0	0	0	0	0	0	0	0	0	0	0	0	0	0	0	0	0	0	0	0	0	6	0	0	0	0	0	0	0	0	0	0	0	0	0	0	0	0	0	0	0
Propionivibrio	0	0	0	0	3	1	0	0	0	0	0	0	0	0	0	0	0	0	1	0	0	0	0	0	0	0	0	0	1	1	0	0	0	0	0	0	0	0	0	0	0	0	0	0	0	1	0	0	0
Bacteriovorax	0	0	0	0	0	0	0	0	0	0	0	0	0	0	0	0	0	0	0	0	0	0	0	0	0	0	0	0	0	1	0	0	0	0	0	0	0	0	0	0	0	0	0	0	0	0	0	0	0
Peptoniphilus	0	1	0	0	0	0	0	0	0	0	0	0	5	0	0	0	0	0	0	0	0	0	0	0	0	0	0	0	0	1	0	0	0	0	0	0	0	0	0	0	0	10	0	0	0	0	0	0	0
Dysgonomonas	0	0	0	1	0	0	0	0	0	0	0	0	0	0	0	0	0	0	0	0	0	0	0	0	0	0	0	0	0	1	0	0	0	0	0	0	0	0	0	0	0	0	0	0	0	0	0	0	0
Nubsella	0	0	0	1	0	0	0	0	0	0	0	0	0	0	0	0	0	0	0	0	0	0	0	0	0	0	0	0	0	1	0	0	0	0	0	0	0	0	0	0	0	0	0	0	0	0	0	0	0
Tessaracoccus	0	0	0	0	0	0	0	0	0	0	0	0	0	0	0	0	0	0	0	0	0	0	0	0	0	0	0	0	0	3	0	0	0	0	0	0	0	0	0	0	0	0	0	0	0	0	0	0	0
Allisonella	0	0	0	0	0	0	0	0	0	0	0	0	0	0	0	0	0	0	0	0	0	0	0	0	0	0	0	0	0	0	1	0	0	0	0	0	0	0	0	0	0	0	0	0	0	0	0	0	0
Macrococcus	0	0	1	0	0	0	0	0	0	0	0	0	0	0	0	0	0	0	0	0	0	0	0	0	0	0	0	0	0	0	0	0	0	0	0	0	0	0	0	0	0	0	0	0	0	0	0	0	0
Bifidobacterium	0	0	4	0	0	0	0	0	0	0	0	0	0	5	0	0	0	0	0	0	0	0	0	0	0	9	0	0	0	0	0	0	0	0	0	0	0	0	0	0	0	1	0	0	0	0	0	0	0
Stenotrophomonas	0	0	0	0	0	0	0	0	0	0	0	0	0	0	0	0	0	0	0	0	0	0	0	0	0	0	0	0	0	0	0	1	0	0	0	0	0	0	0	0	0	0	0	0	0	0	0	0	0
Aestuariimicrobium	0	0	0	0	0	0	0	0	0	0	0	0	0	0	0	0	0	0	0	0	0	0	0	0	0	0	0	0	0	0	0	1	0	0	0	0	0	0	0	0	0	0	0	0	0	0	0	0	0
Anaerovorax	0	0	0	12	0	5	2	0	0	0	0	2	0	0	0	0	0	1	0	0	0	2	0	0	0	0	0	0	11	0	0	0	0	0	12	0	0	0	0	0	0	0	1	0	0	0	0	0	0
Flavonifractor	0	0	0	2	0	0	0	0	0	0	0	0	0	0	0	0	0	0	0	0	0	0	0	0	0	0	0	0	0	0	0	0	0	0	0	0	0	0	0	0	0	0	0	0	0	0	0	0	0
Fusibacter	0	0	0	0	0	0	0	0	0	0	0	0	0	0	0	0	0	0	0	0	0	0	0	0	0	0	0	0	0	0	0	0	1	0	0	0	0	0	0	0	0	0	0	0	0	0	0	0	0
Dyadobacter	0	0	0	0	0	0	0	0	0	0	0	0	0	0	0	0	0	0	0	0	0	0	0	0	0	0	0	0	0	0	0	0	1	0	0	0	0	0	1	0	0	0	0	0	0	1	0	0	0
Howardella	0	0	0	0	0	0	0	0	0	0	0	0	0	0	0	0	0	0	0	0	0	1	0	0	0	0	0	0	0	0	0	0	0	1	0	0	0	0	0	0	0	0	0	0	0	0	0	0	0
Rhodovarius	0	0	0	0	0	0	0	1	0	0	0	0	0	0	0	0	0	0	0	0	0	0	0	0	0	0	0	0	0	0	0	0	0	1	0	0	2	0	3	0	0	0	0	0	0	0	0	0	0
Desulfomicrobium	0	0	0	0	0	1	0	0	0	0	1	0	0	0	0	0	0	0	0	0	0	0	0	0	0	0	0	0	0	0	0	0	0	0	0	0	0	0	0	0	0	0	0	0	0	0	0	0	0
Alcanivorax	0	0	0	0	0	0	1	0	0	0	0	0	0	0	0	0	0	0	0	0	0	0	0	0	0	0	0	0	0	0	0	0	0	0	0	0	0	0	0	0	0	0	0	0	0	0	0	0	0
Asteroleplasma	0	0	0	0	0	0	1	0	0	0	0	0	0	0	0	0	0	1	0	0	0	0	0	0	0	0	0	0	0	0	0	0	0	0	0	0	0	0	0	0	0	0	0	0	0	0	0	0	0
Pyramidobacter	0	0	0	0	0	0	8	0	0	0	0	0	0	0	0	0	0	3	0	55	0	3	0	0	0	0	0	0	0	0	0	0	0	0	0	1	0	0	0	0	0	0	0	0	0	0	0	0	0
Brooklawnia	0	0	0	0	0	0	0	0	0	0	0	0	0	0	0	0	0	0	0	0	0	0	0	0	0	0	0	0	0	0	0	0	0	0	0	1	0	0	0	0	0	0	0	0	0	0	0	0	0
Mesorhizobium	0	0	0	0	0	0	0	1	0	0	0	0	0	0	0	0	0	0	0	0	0	0	0	0	0	0	0	0	0	0	0	0	0	0	0	0	0	0	0	0	0	0	0	0	0	0	0	0	0
Bradyrhizobium	0	0	0	0	0	0	0	0	0	0	0	0	0	0	0	0	0	0	0	0	0	0	0	0	0	0	0	0	0	0	0	0	0	0	0	0	1	0	0	0	0	0	0	0	0	0	0	0	0
Azorhizobium	0	0	0	0	0	0	0	0	0	1	0	0	0	0	0	0	0	0	0	0	0	0	0	0	0	0	0	0	0	0	0	0	0	0	0	0	1	0	0	0	3	0	0	0	0	0	0	0	0
Acetobacter	0	0	0	0	0	0	0	0	0	0	0	0	0	0	0	0	0	0	0	0	0	0	0	0	0	0	0	0	0	0	0	0	0	0	0	0	1	0	0	0	0	0	0	0	0	0	0	0	0
Rubellimicrobium	0	0	0	0	0	0	0	0	0	0	0	0	0	0	0	0	0	0	0	0	0	0	0	0	0	0	0	0	0	0	0	0	0	0	0	0	1	0	0	0	0	0	0	0	0	0	0	0	0
Mucilaginibacter	0	0	0	0	0	0	0	0	1	0	0	0	0	0	0	0	0	0	0	0	0	0	0	0	0	0	0	0	0	0	0	0	0	0	0	0	0	0	0	0	0	0	0	0	0	0	0	0	0
Wolinella	0	0	0	0	0	0	0	0	0	0	0	3	0	0	0	0	0	0	0	0	0	0	0	0	0	0	3	0	0	0	0	0	0	0	0	0	0	2	0	0	1	0	0	0	0	0	0	0	0
Sorangium	0	0	0	0	0	0	0	0	0	0	2	0	0	0	0	0	0	0	0	0	0	0	0	0	0	0	0	0	0	0	0	0	0	0	0	0	0	0	0	0	0	0	0	0	0	0	0	0	0
Spirosoma	0	0	0	0	0	0	0	0	0	0	0	0	0	0	0	0	0	0	0	0	0	0	0	0	0	0	0	0	0	0	0	0	0	0	0	0	0	0	0	1	0	0	0	0	0	0	0	0	0
Ferruginibacter	0	0	0	0	0	0	0	0	0	0	0	0	0	0	0	0	0	0	0	0	0	0	0	0	0	0	0	0	0	0	0	0	0	0	0	0	0	0	0	1	0	0	0	0	0	0	0	0	0
Weissella	0	0	0	0	0	0	0	0	0	0	0	0	0	0	0	0	0	0	0	0	0	0	0	0	0	0	0	0	0	0	0	0	0	0	0	0	0	0	0	0	1	0	0	0	0	0	0	0	0
Delftia	0	0	0	0	0	0	0	0	0	0	0	0	0	0	0	0	0	0	0	0	0	0	0	0	0	0	0	0	0	0	0	0	0	0	0	0	0	0	0	0	1	0	0	0	0	0	0	0	0
Dechloromonas	0	0	0	0	0	0	0	0	0	0	0	0	0	0	0	0	0	0	0	0	0	0	0	0	0	0	0	0	0	0	0	0	0	0	0	0	0	0	0	0	1	0	0	0	0	0	0	0	0
Hydrogenophilus	0	0	0	0	0	0	0	0	0	0	0	0	0	0	0	0	0	0	0	0	0	0	0	0	0	0	0	0	0	0	0	0	0	0	0	0	0	0	0	0	1	0	0	0	0	0	0	0	0
Shinella	0	0	0	0	0	0	0	0	0	0	0	0	0	0	0	0	0	0	0	0	0	0	0	0	0	0	0	0	0	0	0	0	0	0	0	0	0	0	0	0	0	1	0	0	0	0	0	0	0
Nitrospira	0	0	0	0	0	0	0	0	0	0	0	0	0	0	0	0	0	0	0	0	0	0	0	0	0	0	0	0	0	0	0	0	0	0	0	0	0	0	0	0	0	0	0	0	0	1	0	0	0
Faecalibacterium	0	0	0	0	0	0	0	0	0	0	0	0	0	0	0	0	0	0	0	0	0	0	0	0	0	0	0	0	0	0	0	0	0	0	0	0	0	0	0	0	0	0	0	0	0	0	0	0	0
Massilia	0	0	0	0	0	0	0	0	0	0	0	0	0	0	0	0	0	0	0	0	0	0	0	0	0	0	0	0	0	0	0	0	0	0	0	0	0	0	0	0	0	0	0	0	0	0	0	0	0
Leuconostoc	0	0	0	0	0	0	0	0	0	0	0	0	0	0	0	0	0	0	0	0	0	0	1	0	0	0	0	0	0	0	0	0	0	0	0	0	0	0	0	0	0	0	0	0	0	0	0	0	0
Jonquetella	0	0	0	0	0	0	0	0	0	0	0	0	0	0	0	0	0	0	0	0	0	0	0	0	0	1	0	0	0	0	0	0	0	0	0	0	0	0	0	0	0	0	0	0	0	0	0	0	0
Clostridium_XI	0	0	0	0	0	0	0	0	0	0	0	0	0	0	0	0	0	0	0	0	0	0	0	0	0	0	0	0	1	0	0	0	0	0	0	0	0	0	0	0	0	0	0	0	0	0	0	0	0
[truncated: 42 more columns]
