# Supplementary material for: iVikodak—A Platform and Standard Workflow for Inferring, Analyzing, Comparing, and Visualizing the Functional Potential of Microbial Communities
Source: Front Microbiol. 2019 Jan 14;9:3336. doi: 10.3389/fmicb.2018.03336 (PMC6339920; doi:10.3389/fmicb.2018.03336)
Supplement: Supplementary file 8 [file Data_Sheet_8.zip › Supplementary_Archive/Supplementary_file_8/MetaData/Nematode_Soil_Metadata.txt]

Samples	Source
SoilData_1	SOIL
SoilData_2	SOIL
SoilData_3	SOIL
SoilData_4	SOIL
SoilData_5	SOIL
SoilData_6	SOIL
SoilData_7	SOIL
SoilData_8	SOIL
SoilData_9	SOIL
SoilData_10	SOIL
SoilData_11	SOIL
SoilData_12	SOIL
SoilData_13	SOIL
SoilData_14	SOIL
SoilData_15	SOIL
SoilData_16	SOIL
SoilData_17	SOIL
SoilData_18	SOIL
NematodeData_1	NEMATODE
NematodeData_2	NEMATODE
NematodeData_3	NEMATODE
NematodeData_4	NEMATODE
NematodeData_5	NEMATODE
NematodeData_6	NEMATODE
NematodeData_7	NEMATODE
NematodeData_8	NEMATODE
NematodeData_9	NEMATODE
NematodeData_10	NEMATODE
NematodeData_11	NEMATODE
NematodeData_12	NEMATODE
NematodeData_13	NEMATODE
NematodeData_14	NEMATODE
NematodeData_15	NEMATODE
NematodeData_16	NEMATODE
NematodeData_17	NEMATODE
NematodeData_18	NEMATODE
NematodeData_19	NEMATODE
NematodeData_20	NEMATODE
NematodeData_21	NEMATODE
NematodeData_22	NEMATODE
NematodeData_23	NEMATODE
NematodeData_24	NEMATODE
NematodeData_25	NEMATODE
NematodeData_26	NEMATODE
NematodeData_27	NEMATODE
NematodeData_28	NEMATODE
NematodeData_29	NEMATODE
NematodeData_30	NEMATODE
NematodeData_31	NEMATODE
NematodeData_32	NEMATODE
NematodeData_33	NEMATODE
NematodeData_34	NEMATODE
NematodeData_35	NEMATODE
NematodeData_36	NEMATODE
