# Supplementary material for: iVikodak—A Platform and Standard Workflow for Inferring, Analyzing, Comparing, and Visualizing the Functional Potential of Microbial Communities
Source: Front Microbiol. 2019 Jan 14;9:3336. doi: 10.3389/fmicb.2018.03336 (PMC6339920; doi:10.3389/fmicb.2018.03336)
Supplement: Supplementary file 8 [file Data_Sheet_8.zip › Supplementary_Archive/Supplementary_file_8/MetaData/Periodontitis.MetaData.txt]

Samples	Nature	Location
PK501D_DADI_SRR387997	Periodontitis	Subject_PD
PK502D_DADI_SRR388001	Periodontitis	Subject_PD
PK503D_DADI_SRR388005	Periodontitis	Subject_PD
PK504D_DADI_SRR388009	Periodontitis	Subject_PD
PK506D_DADI_SRR388013	Periodontitis	Subject_PD
PK507D_DADI_SRR388017	Periodontitis	Subject_PD
PK508D_DADI_SRR388021	Periodontitis	Subject_PD
PK509D_DADI_SRR388025	Periodontitis	Subject_PD
PK510D_DADI_SRR388029	Periodontitis	Subject_PD
PK511D_DADI_SRR388033	Periodontitis	Subject_PD
PK512D_DADI_SRR388037	Periodontitis	Subject_PD
PK513D_DADI_SRR388041	Periodontitis	Subject_PD
PK514D_DADI_SRR388045	Periodontitis	Subject_PD
PK515D_DADI_SRR388049	Periodontitis	Subject_PD
PK516D_DADI_SRR388053	Periodontitis	Subject_PD
PK517D_DADI_SRR388057	Periodontitis	Subject_PD
PK518D_DADI_SRR388061	Periodontitis	Subject_PD
PK519D_DADI_SRR388065	Periodontitis	Subject_PD
PK520D_DADI_SRR388069	Periodontitis	Subject_PD
PK521D_DADI_SRR388073	Periodontitis	Subject_PD
PK522D_DADI_SRR388077	Periodontitis	Subject_PD
PK523D_DADI_SRR388082	Periodontitis	Subject_PD
PK524D_DADI_SRR388086	Periodontitis	Subject_PD
PK525D_DADI_SRR388090	Periodontitis	Subject_PD
PK526D_DADI_SRR388094	Periodontitis	Subject_PD
PK527D_DADI_SRR388098	Periodontitis	Subject_PD
PK528D_DADI_SRR388102	Periodontitis	Subject_PD
PK529D_DADI_SRR388106	Periodontitis	Subject_PD
PK530D_DADI_SRR388110	Periodontitis	Subject_PD
PK501H_HADI_SRR387999	Periodontitis	Subject_PS
PK502H_HADI_SRR388003	Periodontitis	Subject_PS
PK503H_HADI_SRR388007	Periodontitis	Subject_PS
PK504H_HADI_SRR388011	Periodontitis	Subject_PS
PK506H_HADI_SRR388015	Periodontitis	Subject_PS
PK507H_HADI_SRR388019	Periodontitis	Subject_PS
PK508H_HADI_SRR388023	Periodontitis	Subject_PS
PK509H_HADI_SRR388027	Periodontitis	Subject_PS
PK510H_HADI_SRR388031	Periodontitis	Subject_PS
PK511H_HADI_SRR388035	Periodontitis	Subject_PS
PK512H_HADI_SRR388039	Periodontitis	Subject_PS
PK513H_HADI_SRR388043	Periodontitis	Subject_PS
PK514H_HADI_SRR388047	Periodontitis	Subject_PS
PK515H_HADI_SRR388051	Periodontitis	Subject_PS
PK516H_HADI_SRR388055	Periodontitis	Subject_PS
PK517H_HADI_SRR388059	Periodontitis	Subject_PS
PK518H_HADI_SRR388063	Periodontitis	Subject_PS
PK519H_HADI_SRR388067	Periodontitis	Subject_PS
PK520H_HADI_SRR388071	Periodontitis	Subject_PS
PK521H_HADI_SRR388075	Periodontitis	Subject_PS
PK522H_HADI_SRR388079	Periodontitis	Subject_PS
PK522H_HADI_SRR388080	Periodontitis	Subject_PS
PK523H_HADI_SRR388084	Periodontitis	Subject_PS
PK524H_HADI_SRR388088	Periodontitis	Subject_PS
PK525H_HADI_SRR388092	Periodontitis	Subject_PS
PK526H_HADI_SRR388096	Periodontitis	Subject_PS
PK527H_HADI_SRR388100	Periodontitis	Subject_PS
PK528H_HADI_SRR388104	Periodontitis	Subject_PS
PK529H_HADI_SRR388108	Periodontitis	Subject_PS
PK530H_HADI_SRR388112	Periodontitis	Subject_PS
PK301H_HAHI_SRR387670	Control	Healthy_HC
PK303H_HAHI_SRR387938	Control	Healthy_HC
PK306H_HAHI_SRR387940	Control	Healthy_HC
PK307H_HAHI_SRR387942	Control	Healthy_HC
PK308H_HAHI_SRR387944	Control	Healthy_HC
PK309H_HAHI_SRR387946	Control	Healthy_HC
PK310H_HAHI_SRR387948	Control	Healthy_HC
PK311H_HAHI_SRR387950	Control	Healthy_HC
PK312H_HAHI_SRR387952	Control	Healthy_HC
PK312H_HAHI_SRR387953	Control	Healthy_HC
PK313H_HAHI_SRR387955	Control	Healthy_HC
PK314H_HAHI_SRR387957	Control	Healthy_HC
PK315H_HAHI_SRR387959	Control	Healthy_HC
PK316H_HAHI_SRR387961	Control	Healthy_HC
PK317H_HAHI_SRR387963	Control	Healthy_HC
PK319H_HAHI_SRR387965	Control	Healthy_HC
PK320H_HAHI_SRR387967	Control	Healthy_HC
PK321H_HAHI_SRR387969	Control	Healthy_HC
PK322H_HAHI_SRR387971	Control	Healthy_HC
PK323H_HAHI_SRR387973	Control	Healthy_HC
PK324H_HAHI_SRR387975	Control	Healthy_HC
PK325H_HAHI_SRR387977	Control	Healthy_HC
PK326H_HAHI_SRR387979	Control	Healthy_HC
PK327H_HAHI_SRR387981	Control	Healthy_HC
PK329H_HAHI_SRR387983	Control	Healthy_HC
PK330H_HAHI_SRR387985	Control	Healthy_HC
PK330H_HAHI_SRR387986	Control	Healthy_HC
PK331H_HAHI_SRR387988	Control	Healthy_HC
PK333H_HAHI_SRR387990	Control	Healthy_HC
PK334H_HAHI_SRR387992	Control	Healthy_HC
PK334H_HAHI_SRR387993	Control	Healthy_HC
PK335H_HAHI_SRR387995	Control	Healthy_HC
