# Supplementary material for: iVikodak—A Platform and Standard Workflow for Inferring, Analyzing, Comparing, and Visualizing the Functional Potential of Microbial Communities
Source: Front Microbiol. 2019 Jan 14;9:3336. doi: 10.3389/fmicb.2018.03336 (PMC6339920; doi:10.3389/fmicb.2018.03336)
Supplement: Supplementary file 8 [file Data_Sheet_8.zip › Supplementary_Archive/Supplementary_file_8/MetaData/Psoriasis_Metadata.txt]

Samples	Nature	Sub_site
SpSkin_SRR1044690_male_Control_elbow	Control	Elbow
SpSkin_SRR1044693_male_Control_elbow	Control	Elbow
SpSkin_SRR1044696_female_Control_elbow	Control	Elbow
SpSkin_SRR1044699_female_Control_knee	Control	Knee
SpSkin_SRR1044702_female_Control_elbow	Control	Elbow
SpSkin_SRR1044705_female_Control_knee	Control	Knee
SpSkin_SRR1044708_male_Control_abdomen	Control	Abdomen
SpSkin_SRR1044711_male_Control_elbow	Control	Elbow
SpSkin_SRR1044714_male_Control_abdomen	Control	Abdomen
SpSkin_SRR1044717_male_Control_elbow	Control	Elbow
SpSkin_SRR1044720_male_Control_knee	Control	Knee
SpSkin_SRR1044723_male_Control_abdomen	Control	Abdomen
SpSkin_SRR1044726_male_Control_knee	Control	Knee
SpSkin_SRR1044729_female_Control_elbow	Control	Elbow
SpSkin_SRR1044732_female_Control_elbow	Control	Elbow
SpSkin_SRR1044735_female_Control_elbow	Control	Elbow
SpSkin_SRR1044738_female_Control_knee	Control	Knee
SpSkin_SRR1044741_male_Control_elbow	Control	Elbow
SpSkin_SRR1044744_male_Control_elbow	Control	Elbow
SpSkin_SRR1044747_female_Control_elbow	Control	Elbow
SpSkin_SRR1044750_female_Control_knee	Control	Knee
SpSkin_SRR1044753_female_Control_elbow	Control	Elbow
SpSkin_SRR1044756_female_Control_knee	Control	Knee
SpSkin_SRR1044759_male_Control_abdomen	Control	Abdomen
SpSkin_SRR1044762_male_Control_elbow	Control	Elbow
SpSkin_SRR1044765_male_Control_abdomen	Control	Abdomen
SpSkin_SRR1044768_male_Control_elbow	Control	Elbow
SpSkin_SRR1044771_male_Control_knee	Control	Knee
SpSkin_SRR1044774_male_Control_abdomen	Control	Abdomen
SpSkin_SRR1044777_male_Control_knee	Control	Knee
SpSkin_SRR1044780_female_Control_elbow	Control	Elbow
SpSkin_SRR1044783_female_Control_elbow	Control	Elbow
SpSkin_SRR1044788_female_Control_knee	Control	Knee
SpSkin_SRR1044791_male_Control_elbow	Control	Elbow
SpSkin_SRR1044794_male_Control_elbow	Control	Elbow
SpSkin_SRR1044797_female_Control_elbow	Control	Elbow
SpSkin_SRR1044800_female_Control_knee	Control	Knee
SpSkin_SRR1044803_female_Control_elbow	Control	Elbow
SpSkin_SRR1044806_female_Control_knee	Control	Knee
SpSkin_SRR1044688_male_Lesion_elbow	Lesion	Elbow
SpSkin_SRR1044691_male_Lesion_forearm	Lesion	Forearm
SpSkin_SRR1044694_female_Lesion_elbow	Lesion	Elbow
SpSkin_SRR1044697_female_Lesion_knee	Lesion	Knee
SpSkin_SRR1044700_female_Lesion_elbow	Lesion	Elbow
SpSkin_SRR1044703_female_Lesion_knee	Lesion	Knee
SpSkin_SRR1044706_male_Lesion_back	Lesion	Back
SpSkin_SRR1044709_male_Lesion_elbow	Lesion	Elbow
SpSkin_SRR1044712_male_Lesion_back	Lesion	Back
SpSkin_SRR1044715_male_Lesion_elbow	Lesion	Elbow
SpSkin_SRR1044718_male_Lesion_thigh	Lesion	Thigh
SpSkin_SRR1044721_male_Lesion_back	Lesion	Back
SpSkin_SRR1044724_male_Lesion_leg	Lesion	Leg
SpSkin_SRR1044727_female_Lesion_forearm	Lesion	Forearm
SpSkin_SRR1044730_female_Lesion_arm	Lesion	Arm
SpSkin_SRR1044733_female_Lesion_elbow	Lesion	Elbow
SpSkin_SRR1044736_female_Lesion_leg	Lesion	Leg
SpSkin_SRR1044739_male_Lesion_elbow	Lesion	Elbow
SpSkin_SRR1044742_male_Lesion_forearm	Lesion	Forearm
SpSkin_SRR1044745_female_Lesion_elbow	Lesion	Elbow
SpSkin_SRR1044748_female_Lesion_knee	Lesion	Knee
SpSkin_SRR1044751_female_Lesion_elbow	Lesion	Elbow
SpSkin_SRR1044754_female_Lesion_knee	Lesion	Knee
SpSkin_SRR1044757_male_Lesion_back	Lesion	Back
SpSkin_SRR1044760_male_Lesion_elbow	Lesion	Elbow
SpSkin_SRR1044763_male_Lesion_back	Lesion	Back
SpSkin_SRR1044766_male_Lesion_elbow	Lesion	Elbow
SpSkin_SRR1044769_male_Lesion_thigh	Lesion	Thigh
SpSkin_SRR1044772_male_Lesion_back	Lesion	Back
SpSkin_SRR1044775_male_Lesion_leg	Lesion	Leg
SpSkin_SRR1044778_female_Lesion_forearm	Lesion	Forearm
SpSkin_SRR1044781_female_Lesion_arm	Lesion	Arm
SpSkin_SRR1044784_female_Lesion_elbow	Lesion	Elbow
SpSkin_SRR1044786_female_Lesion_leg	Lesion	Leg
SpSkin_SRR1044789_male_Lesion_elbow	Lesion	Elbow
SpSkin_SRR1044792_male_Lesion_forearm	Lesion	Forearm
SpSkin_SRR1044795_female_Lesion_elbow	Lesion	Elbow
SpSkin_SRR1044798_female_Lesion_knee	Lesion	Knee
SpSkin_SRR1044801_female_Lesion_elbow	Lesion	Elbow
SpSkin_SRR1044804_female_Lesion_knee	Lesion	Knee
SpSkin_SRR1044807_male_Lesion_back	Lesion	Back
SpSkin_SRR1044809_male_Lesion_elbow	Lesion	Elbow
SpSkin_SRR1044689_male_Normal_elbow	Normal	Elbow
SpSkin_SRR1044692_male_Normal_forearm	Normal	Elbow
SpSkin_SRR1044695_female_Normal_elbow	Normal	Elbow
SpSkin_SRR1044698_female_Normal_knee	Normal	Knee
SpSkin_SRR1044701_female_Normal_elbow	Normal	Elbow
SpSkin_SRR1044704_female_Normal_knee	Normal	Knee
SpSkin_SRR1044707_male_Normal_back	Normal	Back
SpSkin_SRR1044710_male_Normal_elbow	Normal	Elbow
SpSkin_SRR1044713_male_Normal_back	Normal	Back
SpSkin_SRR1044716_male_Normal_elbow	Normal	Elbow
SpSkin_SRR1044719_male_Normal_thigh	Normal	Thigh
SpSkin_SRR1044722_male_Normal_back	Normal	Back
SpSkin_SRR1044725_male_Normal_leg	Normal	Leg
SpSkin_SRR1044728_female_Normal_forearm	Normal	Forearm
SpSkin_SRR1044731_female_Normal_arm	Normal	Arm
SpSkin_SRR1044734_female_Normal_elbow	Normal	Elbow
SpSkin_SRR1044737_female_Normal_leg	Normal	Leg
SpSkin_SRR1044740_male_Normal_elbow	Normal	Elbow
SpSkin_SRR1044743_male_Normal_forearm	Normal	Forearm
SpSkin_SRR1044746_female_Normal_elbow	Normal	Elbow
SpSkin_SRR1044749_female_Normal_knee	Normal	Knee
SpSkin_SRR1044752_female_Normal_elbow	Normal	Elbow
SpSkin_SRR1044755_female_Normal_knee	Normal	Knee
SpSkin_SRR1044758_male_Normal_back	Normal	Back
SpSkin_SRR1044761_male_Normal_elbow	Normal	Elbow
SpSkin_SRR1044764_male_Normal_back	Normal	Back
SpSkin_SRR1044767_male_Normal_elbow	Normal	Elbow
SpSkin_SRR1044770_male_Normal_thigh	Normal	Thigh
SpSkin_SRR1044773_male_Normal_back	Normal	Back
SpSkin_SRR1044776_male_Normal_leg	Normal	Leg
SpSkin_SRR1044779_female_Normal_forearm	Normal	Forearm
SpSkin_SRR1044782_female_Normal_arm	Normal	Arm
SpSkin_SRR1044785_female_Control_elbow	Normal	Elbow
SpSkin_SRR1044787_female_Normal_leg	Normal	Leg
SpSkin_SRR1044790_male_Normal_elbow	Normal	Elbow
SpSkin_SRR1044793_male_Normal_forearm	Normal	Forearm
SpSkin_SRR1044796_female_Normal_elbow	Normal	Elbow
SpSkin_SRR1044799_female_Normal_knee	Normal	Knee
SpSkin_SRR1044802_female_Normal_elbow	Normal	Elbow
SpSkin_SRR1044805_female_Normal_knee	Normal	Knee
SpSkin_SRR1044808_male_Normal_back	Normal	Back
SpSkin_SRR1044810_male_Normal_elbow	Normal	Elbow
SpSkin_SRR1044812_male_Normal_back	Normal	Back
SpSkin_SRR1044814_male_Normal_scalp	Normal	Scalp
SpSkin_SRR1044817_male_Normal_elbow	Normal	Elbow
SpSkin_SRR1044819_male_Normal_shin	Normal	Shin
SpSkin_SRR1044822_male_Normal_back	Normal	Back
SpSkin_SRR1044825_female_Normal_elbow	Normal	Elbow
SpSkin_SRR1044828_male_Normal_knee	Normal	Knee
SpSkin_SRR1044831_male_Normal_knee	Normal	Knee
SpSkin_SRR1044834_male_Normal_foot	Normal	Foot
SpSkin_SRR1044837_male_Normal_elbow	Normal	Elbow
SpSkin_SRR1044840_male_Normal_scalp	Normal	Scalp
SpSkin_SRR1044843_male_Normal_forearm	Normal	Forearm
SpSkin_SRR1044846_male_Normal_elbow	Normal	Elbow
SpSkin_SRR1044849_male_Normal_knee	Normal	Knee
SpSkin_SRR1044854_male_Normal_knee	Normal	Knee
SpSkin_SRR1044857_male_Normal_elbow	Normal	Elbow
SpSkin_SRR1044861_male_Normal_hand	Normal	Hand
SpSkin_SRR1044864_male_Normal_forearm	Normal	Forearm
SpSkin_SRR1044867_male_Normal_face	Normal	Face
SpSkin_SRR1044870_male_Normal_back	Normal	Back
SpSkin_SRR1044873_male_Normal_shoulder	Normal	Shoulder
SpSkin_SRR1044876_male_Normal_knee	Normal	Knee
SpSkin_SRR1044880_female_Normal_abdomen	Normal	Abdomen
SpSkin_SRR1044884_male_Normal_back	Normal	Back
SpSkin_SRR1044888_female_Normal_leg	Normal	Leg
SpSkin_SRR1044892_male_Normal_leg	Normal	Leg
SpSkin_SRR1044895_male_Normal_back	Normal	Back
SpSkin_SRR1044899_male_Normal_shin	Normal	Shin
SpSkin_SRR1044903_male_Normal_leg	Normal	Leg
SpSkin_SRR1044907_male_Normal_elbow	Normal	Elbow
SpSkin_SRR1044910_male_Normal_elbow	Normal	Elbow
SpSkin_SRR1044913_male_Normal_back	Normal	Back
SpSkin_SRR1044916_female_Normal_leg	Normal	Leg
SpSkin_SRR1044920_male_Normal_abdomen	Normal	Abdomen
SpSkin_SRR1044923_male_Normal_thigh	Normal	Thigh
SpSkin_SRR1044811_male_Lesion_back	Lesion	Back
SpSkin_SRR1044813_male_Lesion_scalp	Lesion	Scalp
SpSkin_SRR1044815_male_Control_scalp	Control	Scalp
SpSkin_SRR1044816_male_Lesion_elbow	Lesion	Elbow
SpSkin_SRR1044818_male_Lesion_shin	Lesion	Shin
SpSkin_SRR1044820_male_Control_knee	Control	Knee
SpSkin_SRR1044821_male_Lesion_back	Lesion	Back
SpSkin_SRR1044823_male_Control_abdomen	Control	Abdomen
SpSkin_SRR1044824_female_Lesion_elbow	Lesion	Elbow
SpSkin_SRR1044826_female_Control_elbow	Control	Elbow
SpSkin_SRR1044827_male_Lesion_knee	Lesion	Knee
SpSkin_SRR1044829_male_Control_knee	Control	Knee
SpSkin_SRR1044830_male_Lesion_knee	Lesion	Knee
SpSkin_SRR1044832_male_Control_knee	Control	Knee
SpSkin_SRR1044833_male_Lesion_foot	Lesion	Foot
SpSkin_SRR1044835_male_Control_knee	Control	Knee
SpSkin_SRR1044836_male_Lesion_elbow	Lesion	Elbow
SpSkin_SRR1044838_male_Control_elbow	Control	Elbow
SpSkin_SRR1044839_male_Lesion_scalp	Lesion	Scalp
SpSkin_SRR1044841_male_Control_scalp	Control	Scalp
SpSkin_SRR1044842_male_Lesion_forearm	Lesion	Forearm
SpSkin_SRR1044844_male_Control_elbow	Control	Elbow
SpSkin_SRR1044845_male_Lesion_elbow	Lesion	Elbow
SpSkin_SRR1044847_male_Control_elbow	Control	Elbow
SpSkin_SRR1044848_male_Lesion_knee	Lesion	Knee
SpSkin_SRR1044850_male_Control_knee	Control	Knee
SpSkin_SRR1044851_female_Control_knee	Control	Knee
SpSkin_SRR1044852_male_Control_elbow	Control	Elbow
SpSkin_SRR1044853_male_Lesion_knee	Lesion	Knee
SpSkin_SRR1044855_male_Control_knee	Control	Knee
SpSkin_SRR1044856_male_Lesion_elbow	Lesion	Elbow
SpSkin_SRR1044858_male_Control_elbow	Control	Elbow
SpSkin_SRR1044859_male_Control_forearm	Control	Forearm
SpSkin_SRR1044860_male_Lesion_hand	Lesion	Hand
SpSkin_SRR1044862_male_Control_elbow	Control	Elbow
SpSkin_SRR1044863_male_Lesion_forearm	Lesion	Forearm
SpSkin_SRR1044865_male_Control_elbow	Control	Elbow
SpSkin_SRR1044866_male_Lesion_face	Lesion	Face
SpSkin_SRR1044868_male_Control_scalp	Control	Scalp
SpSkin_SRR1044869_male_Lesion_back	Lesion	Back
SpSkin_SRR1044871_male_Control_abdomen	Control	Abdomen
SpSkin_SRR1044872_male_Lesion_shoulder	Lesion	Shoulder
SpSkin_SRR1044874_male_Control_elbow	Control	Elbow
SpSkin_SRR1044875_male_Lesion_knee	Lesion	Knee
SpSkin_SRR1044877_male_Control_knee	Control	Knee
SpSkin_SRR1044878_female_Control_elbow	Control	Elbow
SpSkin_SRR1044879_female_Lesion_abdomen	Lesion	Abdomen
SpSkin_SRR1044881_female_Control_abdomen	Control	Abdomen
SpSkin_SRR1044882_male_Control_back	Control	Back
SpSkin_SRR1044883_male_Lesion_back	Lesion	Back
SpSkin_SRR1044885_male_Control_back	Control	Back
SpSkin_SRR1044886_male_Control_elbow	Control	Elbow
SpSkin_SRR1044887_female_Lesion_leg	Lesion	Leg
SpSkin_SRR1044889_female_Control_knee	Control	Knee
SpSkin_SRR1044890_male_Control_knee	Control	Knee
SpSkin_SRR1044891_male_Lesion_leg	Lesion	Leg
SpSkin_SRR1044893_male_Control_knee	Control	Knee
SpSkin_SRR1044894_male_Lesion_back	Lesion	Back
SpSkin_SRR1044896_male_Control_abdomen	Control	Abdomen
SpSkin_SRR1044897_female_Control_knee	Control	Knee
SpSkin_SRR1044898_male_Lesion_shin	Lesion	Shin
SpSkin_SRR1044900_male_Control_knee	Control	Knee
SpSkin_SRR1044901_female_Control_elbow	Control	Elbow
SpSkin_SRR1044902_male_Lesion_leg	Lesion	Leg
SpSkin_SRR1044904_male_Control_knee	Control	Knee
SpSkin_SRR1044905_female_Control_elbow	Control	Elbow
SpSkin_SRR1044906_male_Lesion_elbow	Lesion	Elbow
SpSkin_SRR1044908_male_Control_elbow	Control	Elbow
SpSkin_SRR1044909_male_Lesion_elbow	Lesion	Elbow
SpSkin_SRR1044911_male_Control_elbow	Control	Elbow
SpSkin_SRR1044912_male_Lesion_back	Lesion	Back
SpSkin_SRR1044914_male_Control_abdomen	Control	Abdomen
SpSkin_SRR1044915_female_Lesion_leg	Lesion	Leg
SpSkin_SRR1044917_female_Control_knee	Control	Knee
SpSkin_SRR1044918_female_Control_knee	Control	Knee
SpSkin_SRR1044919_male_Lesion_abdomen	Lesion	Abdomen
SpSkin_SRR1044921_male_Control_abdomen	Control	Abdomen
SpSkin_SRR1044922_male_Lesion_thigh	Lesion	Thigh
