# Supplementary material for: iVikodak—A Platform and Standard Workflow for Inferring, Analyzing, Comparing, and Visualizing the Functional Potential of Microbial Communities
Source: Front Microbiol. 2019 Jan 14;9:3336. doi: 10.3389/fmicb.2018.03336 (PMC6339920; doi:10.3389/fmicb.2018.03336)
Supplement: Supplementary file 8 [file Data_Sheet_8.zip › Supplementary_Archive/Supplementary_file_8/MetaData/T1diabetes.Metadata.txt]

Samples	Delivery_Type	Disease	Evolution_time
Sample.M6	vaginal	T1D	new
Sample.A5	vaginal	T1D	old
Sample.C4	cesarean	Control	control
Sample.C12	cesarean	Control	control
Sample.M3	vaginal	T1D	new
Sample.M10	vaginal	T1D	new
Sample.A2	vaginal	T1D	old
Sample.A8	vaginal	T1D	old
Sample.C7	vaginal	Control	control
Sample.C3	cesarean	Control	control
Sample.C10	cesarean	Control	control
Sample.M5	vaginal	T1D	new
Sample.A6	cesarean	T1D	old
Sample.A9	vaginal	T1D	old
Sample.A4	cesarean	T1D	old
Sample.A18	cesarean	T1D	old
Sample.M4	vaginal	T1D	new
Sample.A1	vaginal	T1D	old
Sample.A15	vaginal	T1D	old
Sample.M1	vaginal	T1D	new
Sample.A7	vaginal	T1D	old
Sample.C9	vaginal	Control	control
Sample.A16	vaginal	T1D	old
Sample.M7	cesarean	T1D	new
Sample.C6	vaginal	Control	control
Sample.A17	cesarean	T1D	old
Sample.M9	cesarean	T1D	new
Sample.A10	vaginal	T1D	old
Sample.C11	cesarean	Control	control
