# Supplementary material for: iVikodak—A Platform and Standard Workflow for Inferring, Analyzing, Comparing, and Visualizing the Functional Potential of Microbial Communities
Source: Front Microbiol. 2019 Jan 14;9:3336. doi: 10.3389/fmicb.2018.03336 (PMC6339920; doi:10.3389/fmicb.2018.03336)
Supplement: Supplementary file 8 [file Data_Sheet_8.zip › Supplementary_Archive/Supplementary_file_8/Python.For.Top.Core.Computation/CoreTa.iVi.py]

#This is a work of Sunil Nagpal, Scientist at Tata Consultancy Services
#Developed on: June 19, 2018
#Ideated in 2015, various versions developed between 2015 and 2018.
#Core and Top Features Calculator
#Copyright 2018  Tata Consultancy Services Ltd
#If you intend to use this python code in any of your commercial work, you must contact the BioSciences R&D of TCS Ltd. Mails may be directed to sunil.nagpal@tcs.com/ mm.haque@tcs.com / sharmila.mande@tcs.com 

#Academic users are free to use the same but with attribution and citation of the work: https://doi.org/10.1371/journal.pone.0148347 and iVikodak - a platform and standard workflow for inferring, analyzing, comparing, and visualizing the functional potential of microbial communities.

#This SOFTWARE TOOL IS NOT INTENDED TO BE USED FOR TREATING OR DIAGNOSING HUMAN SUBJECTS.
#It COMES WITHOUT ANY WARRANTY OF ANY KIND, EITHER EXPRESS, IMPLIED, OR STATUTORY, INCLUDING, BUT NOT LIMITED TO, ANY IMPLIED WARRANTIES OF MERCHANTABILITY, FITNESS FOR A PARTICULAR PURPOSE AND FREEDOM FROM INFRINGEMENT, OR THAT IT WILL BE ERROR FREE. In no event will the authors, their employers or any of the lab/office members be liable for any damages, including but not limited to direct, indirect, special or consequential damages, arising out of, resulting from, or in any way connected with the use of "iVikodak" or documents available from this server.
#End users may feel free to report bugs to the authors
import os
import sys
import time
import seaborn as sns
import pandas as pd
import matplotlib.pyplot as plt
from matplotlib.patches import PathPatch
from matplotlib.ticker import AutoLocator, AutoMinorLocator
import numpy as np
from collections import Counter
import itertools
import operator
import csv
import re
import warnings

if len(sys.argv) < 10:
	print("Please refer the README.txt for assistance. A sample command is like\npython CoreTa.iVi.py Sample.inputfilename.txt Sample.metafile.txt 1 90 0.75 20 Y Y 10")
else:
	#Time stamping for unique directory structure
	timestamping=str(time.strftime('%b%d%H%M%S'))
	warnings.filterwarnings("ignore")
	#input file name, a typical abundance data
	infilename=sys.argv[1]
	#metadata file name, a typical multicolumn metadata
	metafile=sys.argv[2]
	#Minimum abundance that must exist for a feature to be called core (prevalence) e.g 1 for 1% minimum abundance
	prevalence=sys.argv[3]
	#Minimum number of samples in which the feature must prevail at minimum prevalence in each iteration (prevalence). E.g 80 for 80%
	proportion=sys.argv[4]
	#Fraction of samples (e.g 0.8 for 80%) that should be randomly picked in each iteration
	random=sys.argv[5]
	#No. of iterations to be performed for Core extraction
	iterations=sys.argv[6]
	#Whether or not to normalize the abundance data (Y or N)
	normalize=sys.argv[7]
	#Whether or not to perform ROW Z-SCORE normalization for heatmaps generated for CORE FEATURES (Y or N)
	znormalize=sys.argv[8]
	#How many Top features need to be picked (e. 10 for Top 10)
	howmany=sys.argv[9]

	dfinput=pd.read_csv(infilename,sep="\t",index_col=0)
	dfmeta=pd.read_csv(metafile,sep="\t",index_col=0)


	dfin=dfinput.copy()
	if (str(normalize) == "Y"):
		for samps in dfin.columns:		
			dfin[samps]=(100*dfinput[samps])/int(np.sum(dfinput[samps]))


	completion=float(0)
	total=0
	for metacategory in dfmeta.columns:
		for classes in pd.unique(dfmeta[metacategory]):
			total=total+1
	denomi=float(total*float(iterations))
	incrementfactor=float(100.000/denomi)

	metacounter=1
	for metacategory in dfmeta.columns:
		arrangedsamples=[]
		overallcores=[]
		overalltops=[]
		if not os.path.exists("Results.Core"+timestamping+"/"+str(metacategory)):
			os.makedirs("Results.Core"+timestamping+"/"+str(metacategory))
		myfileo = open("Results.Core"+timestamping+"/"+str(metacategory)+"/"+str(metacategory)+".Cores.txt", 'w')
		myfileo.write("Samples\t")

		if not os.path.exists("Results.Top"+timestamping+"/"+str(metacategory)):
			os.makedirs("Results.Top"+timestamping+"/"+str(metacategory))

		myfiletoppro = open("Results.Top"+timestamping+"/"+str(metacategory)+"/"+str(metacategory)+".Tops.Profile.txt", 'w')
		myfiletoppro.write("Samples\t")

		for classes in pd.unique(dfmeta[metacategory]):
			print(classes)
			if not os.path.exists("Results.Core"+timestamping+"/"+str(metacategory)+"/"+str(classes)):
				os.makedirs("Results.Core"+timestamping+"/"+str(metacategory)+"/"+str(classes))
			if not os.path.exists("Results.Top"+timestamping+"/"+str(metacategory)+"/"+str(classes)):
				os.makedirs("Results.Top"+timestamping+"/"+str(metacategory)+"/"+str(classes))
			
			itercount=1
			cores=[]
			myfiletopsum = open("Results.Top"+timestamping+"/"+str(metacategory)+"/"+str(classes)+"/"+str(classes)+".Tops.Summary.txt", 'w')
			myfiletopsum.write("Features\tMedian\tMean\tQ1\tQ3\n")	
			myfilem = open("Results.Core"+timestamping+"/"+str(metacategory)+"/"+str(classes)+"/"+str(classes)+".Cores.txt", 'w')
			myfileb = open("Results.Core"+timestamping+"/"+str(metacategory)+"/"+str(classes)+"/"+str(classes)+".Cores.BootScored.txt", 'w')
			myfileb.write("Features\tBootScore\tMedian\tMean\tQ1\tQ3\n")
			myfilem.write("Samples\t")

			classin=dfin[dfmeta.index[dfmeta[metacategory]==classes]]
			#top calculation	
			classtops=classin.median(axis=1).sort_values(ascending=False)[:int(howmany)]
			for top10 in classtops.index:
				overalltops.append(top10)
				myfiletopsum.write(str(top10)+"\t"+str(np.percentile((classin.loc[top10]), 50))+"\t"+str(np.average((classin.loc[top10])))+"\t"+str(np.percentile((classin.loc[top10]), 25))+"\t"+str(np.percentile((classin.loc[top10]), 75))+"\n")
			myfiletopsum.close()
			


			for samples in classin.columns:
				arrangedsamples.append(samples)
				myfilem.write(str(samples)+"\t")
			myfilem.write("\n")
			while int(itercount) <= int(iterations):

				randclassdata=classin.transpose().sample(frac=float(random),random_state=int(itercount), replace=False).transpose()
				samplescount=int(len(randclassdata.columns))
				for features in randclassdata.index:
					prevcount=0
					for vals in randclassdata.loc[features]:
						if (float(vals) > float(prevalence)):
							prevcount=int(prevcount)+1
					if ((float(prevcount)*100.00/float(samplescount)) >= float(proportion)):
						cores.append(features)
					
				completion=completion+incrementfactor
				sys.stdout.write('\r')
				sys.stdout.write("[%-0s] %d%%" % ('='*int(completion), completion))
				sys.stdout.flush()
				itercount=itercount+1
				if (int(itercount) > int(iterations)):
					completion=100
					sys.stdout.write('\r')
					sys.stdout.write("[%-0s] %d%%" % ('='*completion, completion))
					sys.stdout.flush()
				
			
			for uniqcores in Counter(cores).keys():
				overallcores.append(uniqcores)
				myfilem.write(str(uniqcores)+"\t")
				myfileb.write(str(uniqcores)+"\t")
				myfileb.write(str(Counter(cores)[uniqcores])+"\t")
				myfileb.write(str(np.percentile((classin.loc[uniqcores]), 50))+"\t")
				myfileb.write(str(np.average((classin.loc[uniqcores])))+"\t")
				myfileb.write(str(np.percentile((classin.loc[uniqcores]), 25))+"\t")
				myfileb.write(str(np.percentile((classin.loc[uniqcores]), 75))+"\n")
				for fvals in classin.loc[uniqcores]:
					myfilem.write(str(fvals)+"\t")
				myfilem.write("\n")
			myfilem.close()
			myfileb.close()
		dfmetacopy=dfin[arrangedsamples]
		print(arrangedsamples)
		for sampleso in dfmetacopy.columns:
			myfiletoppro.write(str(sampleso)+"\t")
			myfileo.write(str(sampleso)+"\t")
		myfileo.write("\n")
		myfiletoppro.write("\n")
	

		for uniqalltops in Counter(overalltops).keys():
			myfiletoppro.write(str(uniqalltops)+"\t")
			for fvalstop in dfmetacopy.loc[uniqalltops]:
				myfiletoppro.write(str(fvalstop)+"\t")
			myfiletoppro.write("\n")
		myfiletoppro.close()

		for uniqallcores in Counter(overallcores).keys():
			myfileo.write(str(uniqallcores)+"\t")
			for fvalso in dfmetacopy.loc[uniqallcores]:
				myfileo.write(str(fvalso)+"\t")
			myfileo.write("\n")
		myfileo.close()

		metaarray=[]

		thiscatdftop=pd.read_csv("Results.Top"+timestamping+"/"+str(metacategory)+"/"+str(metacategory)+".Tops.Profile.txt",sep="\t",index_col=0)
		thiscatdftop.drop(thiscatdftop.columns[len(thiscatdftop.columns)-1], axis=1, inplace=True)

		thiscatdf=pd.read_csv("Results.Core"+timestamping+"/"+str(metacategory)+"/"+str(metacategory)+".Cores.txt",sep="\t",index_col=0)
		thiscatdf.drop(thiscatdf.columns[len(thiscatdf.columns)-1], axis=1, inplace=True)
		for sam in thiscatdf.columns:
			metaarray.append(dfmeta.loc[sam][metacategory])
		xx=thiscatdf.transpose()
		tt=thiscatdftop.transpose()
		xx[metacategory]=metaarray
		tt[metacategory]=metaarray
		my_palette = dict(zip(xx[metacategory].unique(), sns.color_palette("hls", 8)))
		row_colors = xx[metacategory].map(my_palette)
		#z normalization of heatmaps for Core Features
		if (znormalize=="Y"):
	
			cg=sns.clustermap(xx.ix[:,:-1].transpose(), z_score=0,metric="correlation", cmap="Greens",col_colors=row_colors,row_cluster=True,col_cluster=False)
		else:
			cg=sns.clustermap(xx.ix[:,:-1].transpose(), metric="correlation", cmap="Greens",col_colors=row_colors,row_cluster=True,col_cluster=False)	
		plt.setp(cg.ax_heatmap.get_yticklabels(), rotation=0)
		plt.setp(cg.ax_heatmap.get_xticklabels(), rotation=90)
		plt.setp(cg.ax_heatmap.set_ylabel('Core Features'),rotation=90)
		plt.setp(cg.ax_heatmap.set_xlabel('Samples'),rotation=0)
		for label in my_palette:
	    		cg.ax_col_dendrogram.bar(0, 0, color=my_palette[label], label=label, linewidth=0)
		cg.ax_col_dendrogram.legend(loc="center", ncol=6)
		cg.savefig("Results.Core"+timestamping+"/"+str(metacategory)+"/"+str(metacategory)+".Cores.png")
		plt.clf()
		noaxes=float(len(Counter(overalltops).keys()))/float(2.00)
		print(noaxes)
		if (int(len(Counter(overalltops).keys()))%int(noaxes)==0):
			bp_dict = tt.boxplot(by=metacategory,layout=(2,int(noaxes)),figsize=(20,8),return_type='both',patch_artist = True,rot = 45)
		else:
			bp_dict = tt.boxplot(by=metacategory,layout=(2,int(noaxes)+1),figsize=(20,8),return_type='both',patch_artist = True,rot = 45)

		##creating the boxplot array:
		colors = ['#FF7F0E','#1F77B4','#2CA02C','#D62728','#9575D2','#8C564B','#E377C0','#7F7F7F','#BCBD22','#17BECF']
		##adjusting the Axes instances to your needs
		for row_key, (ax,row) in bp_dict.items():
			ax.set_xlabel('')
			ax.set_title(row_key,fontsize=10,weight='roman')

		    ##removing shared axes:
			grouper = ax.get_shared_y_axes()
			shared_ys = [a for a in grouper]
			for ax_list in shared_ys:
				for ax2 in ax_list:
					grouper.remove(ax2)
		    ##setting limits:
			ax.axis('auto')
		    ##adjusting tick positions:
		    ##making tick labels visible:    
			plt.setp(ax.get_yticklabels(), visible=True)

			for i,box in enumerate(row['boxes']):
				box.set_facecolor(colors[i])


		metacounter=int(metacounter)+1
		plt.suptitle('')
		plt.savefig("Results.Top"+timestamping+"/"+str(metacategory)+"/"+str(metacategory)+".Tops.png",dpi=300)	
				
	print("\n")					
