# Supplementary material for: iVikodak—A Platform and Standard Workflow for Inferring, Analyzing, Comparing, and Visualizing the Functional Potential of Microbial Communities
Source: Front Microbiol. 2019 Jan 14;9:3336. doi: 10.3389/fmicb.2018.03336 (PMC6339920; doi:10.3389/fmicb.2018.03336)
Supplement: Supplementary file 8 [file Data_Sheet_8.zip › Supplementary_Archive/Supplementary_file_8/Python.For.Top.Core.Computation/README.txt]

	#input file name, a typical abundance data
Arg 1	infilename=sys.argv[1]
	#metadata file name, a typical multicolumn metadata
Arg 2	metafile=sys.argv[2]
	#Minimum abundance that must exist for a feature to be called core (prevalence) e.g 1 for 1% minimum abundance
Arg 3	prevalence=sys.argv[3]
	#Minimum number of samples in which the feature must prevail at minimum prevalence in each iteration (prevalence). E.g 80 for 80%
Arg 4	proportion=sys.argv[4]
	#Fraction of samples (e.g 0.8 for 80%) that should be randomly picked in each iteration
Arg 5	random=sys.argv[5]
	#No. of iterations to be performed for Core extraction
Arg 6	iterations=sys.argv[6]
	#Whether or not to normalize the abundance data (Y or N)
Arg 7	normalize=sys.argv[7]
	#Whether or not to perform ROW Z-SCORE normalization for heatmaps generated for CORE FEATURES (Y or N)
Arg 8	znormalize=sys.argv[8]
	#How many Top features need to be picked (e. 10 for Top 10)
Arg 9	howmany=sys.argv[9]
#The provided code requires python3 and is well tested on anaconda3
