# Supplementary material for: iVikodak—A Platform and Standard Workflow for Inferring, Analyzing, Comparing, and Visualizing the Functional Potential of Microbial Communities
Source: Front Microbiol. 2019 Jan 14;9:3336. doi: 10.3389/fmicb.2018.03336 (PMC6339920; doi:10.3389/fmicb.2018.03336)
Supplement: Supplementary file 8 [file Data_Sheet_8.zip › Supplementary_Archive/Supplementary_file_8/iVikodak.ggplotr/Top_and_Core_Visualizations/Reademe.txt]

Sample data for running the script(s) is basically an abundance data with a header of meta data information. 

Users can find multitude of multivariate abundance data generated by Top, Core, Differentiating Functions, PEC analytical workflows of iVikodak in the RESULTS.zip file downloaded from Dashboards. Supplement those files with the header of your metadata and these scripts will help you (re)generate ggplot2 graphics.

Usage: sh iVikographics.sh filename codetype w1 h1 w2 h2 yaxt

Example: sh iVikographics.sh Sample.txt box 10 8 10 8 Abundance

For any query feel free to reach out at:
sunil.nagpal@tcs.com, mm.haque@tcs.com
