# Supplementary material for: iVikodak—A Platform and Standard Workflow for Inferring, Analyzing, Comparing, and Visualizing the Functional Potential of Microbial Communities
Source: Front Microbiol. 2019 Jan 14;9:3336. doi: 10.3389/fmicb.2018.03336 (PMC6339920; doi:10.3389/fmicb.2018.03336)
Supplement: Supplementary file 8 [file Data_Sheet_8.zip › Supplementary_Archive/Supplementary_file_8/iVikodak.ggplotr/Top_and_Core_Visualizations/Sample.txt]

Location	Subject_PD	Subject_PD	Subject_PD	Subject_PD	Subject_PD	Subject_PD	Subject_PD	Subject_PD	Subject_PD	Subject_PD	Subject_PD	Subject_PD	Subject_PD	Subject_PD	Subject_PD	Subject_PD	Subject_PD	Subject_PD	Subject_PD	Subject_PD	Subject_PD	Subject_PD	Subject_PD	Subject_PD	Subject_PD	Subject_PD	Subject_PD	Subject_PD	Subject_PD	Subject_PS	Subject_PS	Subject_PS	Subject_PS	Subject_PS	Subject_PS	Subject_PS	Subject_PS	Subject_PS	Subject_PS	Subject_PS	Subject_PS	Subject_PS	Subject_PS	Subject_PS	Subject_PS	Subject_PS	Subject_PS	Subject_PS	Subject_PS
Features	PK501D_DADI_SRR387997	PK502D_DADI_SRR388001	PK503D_DADI_SRR388005	PK504D_DADI_SRR388009	PK506D_DADI_SRR388013	PK507D_DADI_SRR388017	PK508D_DADI_SRR388021	PK509D_DADI_SRR388025	PK510D_DADI_SRR388029	PK511D_DADI_SRR388033	PK512D_DADI_SRR388037	PK513D_DADI_SRR388041	PK514D_DADI_SRR388045	PK515D_DADI_SRR388049	PK516D_DADI_SRR388053	PK517D_DADI_SRR388057	PK518D_DADI_SRR388061	PK519D_DADI_SRR388065	PK520D_DADI_SRR388069	PK521D_DADI_SRR388073	PK522D_DADI_SRR388077	PK523D_DADI_SRR388082	PK524D_DADI_SRR388086	PK525D_DADI_SRR388090	PK526D_DADI_SRR388094	PK527D_DADI_SRR388098	PK528D_DADI_SRR388102	PK529D_DADI_SRR388106	PK530D_DADI_SRR388110	PK501H_HADI_SRR387999	PK502H_HADI_SRR388003	PK503H_HADI_SRR388007	PK504H_HADI_SRR388011	PK506H_HADI_SRR388015	PK507H_HADI_SRR388019	PK508H_HADI_SRR388023	PK509H_HADI_SRR388027	PK510H_HADI_SRR388031	PK511H_HADI_SRR388035	PK512H_HADI_SRR388039	PK513H_HADI_SRR388043	PK514H_HADI_SRR388047	PK515H_HADI_SRR388051	PK516H_HADI_SRR388055	PK517H_HADI_SRR388059	PK518H_HADI_SRR388063	PK519H_HADI_SRR388067	PK520H_HADI_SRR388071	PK521H_HADI_SRR388075
Amino_sugar_and_nucleotide_sugar_metabolism	13.6894	14.6185	14.6022	14.1381	14.2973	13.5094	13.9806	13.6052	14.3768	14.3001	13.8594	13.7752	14.3784	14.1699	14.7356	14.616	14.4648	13.9224	13.3626	13.6314	14.1544	13.6186	14.3834	13.6277	13.6525	13.9651	13.6434	14.5352	13.413	14.0289	14.568	14.5556	14.0214	13.967	13.6253	13.8033	14.0502	14.3592	14.365	14.0036	14.2231	14.1908	14.4764	14.739	13.9687	14.913	14.9923	13.8995	14.6637
Aminoacyl_tRNA_biosynthesis	13.0393	12.7084	12.0687	11.9231	12.6392	12.8621	12.5885	12.9295	12.7605	13.4975	12.6203	12.675	12.1856	11.6332	11.763	11.6997	13.0781	12.4263	13.6654	12.4481	12.6984	11.888	12.8847	13.5172	13.5024	12.3747	12.752	12.5408	12.6915	12.4543	11.9053	11.8538	12.4744	12.9136	12.1928	12.3421	13.1347	12.5712	12.7792	12.6547	13.3283	12.6189	12.4086	12.0071	12.7473	11.8974	11.1808	12.8489	11.258
Glycolysis_Gluconeogenesis	12.6865	12.9837	12.9676	13.0152	12.8434	12.977	12.9116	12.7798	12.8007	12.8579	12.6551	12.7765	12.7547	13.5052	13.1416	13.052	13.31	12.7629	12.4505	12.6704	12.5273	12.9556	12.6554	12.5744	12.6311	12.7381	12.6976	13.1545	12.6306	13.3291	12.961	13.0226	12.7356	12.8622	12.8637	12.8433	12.7604	12.789	12.9469	12.7317	15.1131	12.7114	13.6864	12.8557	12.7014	14.2854	15.0409	12.1793	12.9828
Homologous_recombination	13.1199	12.3306	12.6256	12.8256	12.7142	13.1675	12.5407	13.3078	13.0116	12.2563	13.2455	13.2609	12.7616	12.7897	12.8575	12.6828	11.8203	13.1923	13.1647	13.2942	13.0034	13.162	13.1166	13.2467	13.1647	12.947	13.1644	12.4774	13.2325	12.5228	12.758	12.7233	12.8217	12.9068	13.2704	12.9677	13.0745	13.1922	12.2545	12.7492	11.2934	12.561	11.9679	12.632	12.6183	12.3658	11.6843	13.0875	12.866
Purine_metabolism	25.2941	25.3951	25.5945	25.5881	25.4189	25.0525	25.4912	24.9771	25.056	25.8133	25.1469	25.138	25.5092	25.6305	25.3774	25.8164	25.5335	25.2469	25.1092	25.1864	25.3564	25.3812	24.8528	24.791	24.8556	25.3463	25.2207	25.7463	25.164	26.0296	25.4376	25.7348	25.5808	25.3053	25.1868	25.3785	25.0035	24.9826	25.8515	25.7677	26.0519	25.4325	25.7445	25.6879	25.9281	25.5921	25.859	25.8436	25.6082
Pyrimidine_metabolism	22.1709	21.9638	22.1414	22.5099	22.0868	22.4315	22.4875	22.4007	21.9945	21.275	22.4728	22.3744	22.4105	22.2716	22.1249	22.1331	21.7934	22.4492	22.2476	22.7695	22.2601	22.9947	22.1071	22.2429	22.1936	22.6288	22.5219	21.5457	22.8684	21.6354	22.3701	22.1099	22.3662	22.0451	22.861	22.665	21.9768	22.1058	21.8029	22.0931	19.9902	22.4854	21.7162	22.0783	22.0361	20.9464	21.2428	22.1413	22.6213
[truncated: 42 more columns]
